# Supplementary material for: Gestational oral low-dose estradiol-17β induces altered DNA methylation of CDKN2D and PSAT1 in embryos and adult offspring
Source: Sci Rep. 2018 May 10;8:7494. doi: 10.1038/s41598-018-25831-9 (PMC5945594; doi:10.1038/s41598-018-25831-9)
Supplement: Supplementary file 2 — Supplementary Data [file 41598_2018_25831_MOESM2_ESM.xlsx]

## Sheet: Info
Gestational oral low-dose estradiol-17b induces altered DNA methylation of CDKN2D and PSAT1 in embryos and adult offspring
Vera A. van der Weijden1 #, Veronika L. Flöter1, 2 #, Susanne E. Ulbrich1, 2*
1ETH Zurich, Animal Physiology, Institute of Agricultural Sciences, Zurich, Switzerland
2Physiology Weihenstephan, Technical University of Munich, Germany
#Equally contributing authors
*Corresponding author:
Susanne E. Ulbrich
Animal Physiology, Institute of Agricultural Sciences, ETH Zurich
Universitätstrasse 2, CH-8092 Zurich, Switzerland
Phone.: +41 787198510
Mail: seu@ethz.ch

## Sheet: Table S2 Gene Expression
		LIVER
		Control			Acceptable Daily Intake Level (ADI)				No Effect Level (NOEL)				HIGH
Gene ID	Gene Name	∆Cq ± SEM	Fold Change	Log Fold Change	∆Cq ± SEM	Fold Change	Log Fold Change	p-value	∆Cq ± SEM	Fold Change	Log Fold Change	p-value	∆Cq ± SEM	Fold Change	Log Fold Change	p-value
100518817	5'-aminolevulinate synthase 2 (ALAS2)	3.84 ± 0.20	1	0	3.59 ± 0.69	1.18244	0.24177	0.980152	3.74 ± 0.61	1.06771	0.094521	0.980152	3.03 ± 0.35	1.24808	0.319709	0.948635
100622056	2,3-bisphosphoglycerate mutase (BPGM)	4.72 ± 0.09	1	0	5.08 ± 0.23	0.777165	-0.363708	0.221596	5.04 ± 0.10	0.803177	-0.31621	0.270101	5.02 ± 0.14	0.842272	-0.247642	0.449867
100151828	Mitotic checkpoint serine/threonine kinase (BUB1)	10.45 ± 0.19	1	0	10.38 ± 0.29	1.04706	0.0663495	0.998301	9.86 ± 0.35	1.50783	0.592473	0.487197	9.58 ± 0.50	1.61579	0.692242	0.368529
100516103	Myeloperoxidase (MPO)	8.92 ± 0.57	1	0	9.38 ± 0.29	0.728173	-0.457647	0.810611	9.65 ± 0.44	0.603483	-0.728614	0.493609	8.83 ± 0.35	1.11016	0.150765	0.988881
100154160	CDC42EP3 (Cdc42 effector protein 3)	5.14 ± 0.20	1	0	5.49 ± 0.16	0.788537	-0.34275	0.599867	5.16 ± 0.31	0.98665	-0.0193899	0.999854	5.53 ± 0.19	0.760553	-0.394878	0.457281
100520667	Coiled-coil domain containing 34 (CCDC34)	2.34 ± 0.03	1	0	2.37 ± 0.14	0.980258	-0.0287664	0.996124	2.57 ± 0.06	0.853454	-0.228615	0.371309	2.99 ± 0.19	0.660304	-0.598798	0.00496101
397584	CDC42EP4 (Cdc42 effector protein 4)	3.99 ± 0.26	1	0	4.30 ± 0.18	0.804152	-0.31446	0.551681	3.89 ± 0.18	1.06818	0.0951543	0.966429	4.66 ± 0.13	0.626244	-0.675203	0.0557238
100515210	Cyclin I (CCNI)	1.71 ± 0.11	1	0	1.62 ± 0.02	1.0655	0.091527	0.86432	1.90 ± 0.11	0.876023	-0.190959	0.403272	1.88 ± 0.10	0.849435	-0.235424	0.251626
100155744	CDC42 binding protein kinase alpha (DMPK-like) (CDC42BPA)	2.67 ± 0.07	1	0	2.75 ± 0.06	0.947748	-0.0774242	0.872565	2.55 ± 0.11	1.08958	0.123769	0.600839	2.49 ± 0.10	1.11409	0.15586	0.433602
397582	Growth arrest and DNA-damage-inducible, beta (GADD45B)	7.28 ± 0.15	1	0	7.73 ± 0.20	0.73325	-0.447623	0.0880164	7.77 ± 0.11	0.710444	-0.493208	0.042889	7.70 ± 0.06	0.733288	-0.447548	0.0678484
100153176	Growth arrest and DNA-damage-inducible, alpha (GADD45A)	2.91 ± 0.14	1	0	3.59 ± 0.11	0.625009	-0.678052	0.0252256	3.65 ± 0.22	0.599768	-0.737524	0.0100092	3.48 ± 0.13	0.675465	-0.566047	0.0485186
397435	Growth arrest-specific 1 (GAS1)	2.16 ± 0.20	1	0	1.96 ± 0.28	1.14485	0.195162	0.837062	2.04 ± 0.12	1.0821	0.113829	0.950691	2.22 ± 0.19	0.946601	-0.0791716	0.982894
100037301	Hydroxysteroid (17-beta) dehydrogenase 7 (HSD17B7)	1.00 ± 0.13	1	0	1.65 ± 0.18	0.640129	-0.643565	0.0502937	1.31 ± 0.19	0.805666	-0.311746	0.426403	0.95 ± 0.21	1.04822	0.0679481	0.984407
100152165	Phosphatase and tensin homolog (PTEN)	1.10 ± 0.09	1	0	1.30 ± 0.11	0.865026	-0.209184	0.55422	1.28 ± 0.18	0.880488	-0.183625	0.609435	1.05 ± 0.11	1.02895	0.0411711	0.991765
100524967	Tumor suppressor p53-binding protein 1	4.54 ± 0.05	1	0	4.41 ± 0.10	1.096	0.132248	0.762369	4.41 ± 0.05	1.09945	0.136776	0.703234	4.72 ± 0.20	0.862689	-0.213088	0.388963
100302109	RAS-like, estrogen-regulated, growth inhibitor (RERG)	5.48 ± 0.22	1	0	5.39 ± 0.10	1.06839	0.0954433	0.956416	5.11 ± 0.14	1.29553	0.373543	0.227978	5.11 ± 0.06	1.22803	0.296348	0.395477
100514136	BTG anti-proliferation factor 2 (BTG2)	0.32 ± 0.13	1	0	-0.06 ± 0.24	1.30521	0.384277	0.616112	-0.01 ± 0.34	1.25455	0.327165	0.682194	-0.17 ± 0.17	1.22675	0.294842	0.742095
100517117	Actin, gamma 2, smooth muscle, enteric (Actg2)	6.69 ± 0.55	1	0	6.20 ± 0.63	1.40238	0.487879	0.823231	5.90 ± 0.12	1.72202	0.784099	0.502772	7.26 ± 0.54	0.736312	-0.441611	0.840631
100627208	Luteinizing hormone/choriogonadotropin receptor (Lhcgr)	7.88 ± 0.39	1	0	7.50 ± 0.26	1.30162	0.380305	0.779808	8.09 ± 0.30	0.868965	-0.20263	0.947028	7.47 ± 0.37	1.39384	0.479066	0.607419
606746	Cyclin-dependent kinase inhibitor 2D (CDKN2D)	10.65 ± 0.97	1	0	11.04 ± 0.78	0.762588	-0.391025	0.969438	10.90 ± 0.51	0.838065	-0.254866	0.989056	11.22 ± 0.67	0.767252	-0.382227	0.965399
100156264	Cyclin-dependent kinase inhibitor 2C (CDKN2C)	5.27 ± 0.15	1	0	5.05 ± 0.11	1.16871	0.224919	0.505791	5.17 ± 0.10	1.07161	0.0997832	0.898385	5.09 ± 0.15	1.11252	0.153836	0.732853
100525779	Hypermethylated in cancer 1 (HIC1)	8.72 ± 0.20	1	0	8.95 ± 0.05	0.849062	-0.236059	0.846781	8.63 ± 0.16	1.06479	0.0905729	0.986213	9.09 ± 0.43	0.786782	-0.345964	0.606441
100521443	Inter-alpha-trypsin inhibitor heavy chain family, member 5 (ITIH5)	4.42 ± 0.07	1	0	4.15 ± 0.11	1.21065	0.275787	0.564597	4.26 ± 0.18	1.11815	0.161119	0.829971	4.58 ± 0.27	0.860993	-0.215926	0.685554
100628202	Large tumor suppressor kinase 1 (LATS1)	2.37 ± 0.10	1	0	2.56 ± 0.08	0.873599	-0.194956	0.424569	2.61 ± 0.07	0.84228	-0.247627	0.214149	2.31 ± 0.11	0.988093	-0.0172807	0.999216
100155418	Retinoblastoma 1 (RB1)	5.41 ± 0.21	1	0	5.23 ± 0.15	1.13033	0.176746	0.808329	5.45 ± 0.17	0.971172	-0.0422017	0.995417	5.29 ± 0.10	1.07558	0.105118	0.936768
100516578	Death-associated protein kinase 1 (DAPK1)	3.54 ± 0.23	1	0	3.32 ± 0.13	1.15976	0.213831	0.820079	3.64 ± 0.11	0.931814	-0.101886	0.969805	3.95 ± 0.32	0.766332	-0.383959	0.42592
100155884	Secreted frizzled-related protein 5 (SFRP5)	4.99 ± 0.16	1	0	4.81 ± 0.41	1.1359	0.183833	0.950686	5.06 ± 0.20	0.953802	-0.068239	0.996291	5.01 ± 0.37	0.867066	-0.205786	0.919627
100516830	Secreted frizzled-related protein 1 (SFRP1)	3.15 ± 0.30	1	0	3.31 ± 0.27	0.896207	-0.158096	0.978863	3.59 ± 0.44	0.735041	-0.444103	0.686645	3.52 ± 0.35	0.826	-0.275786	0.892348
397396	Neurofibromin 2 (NF2)	4.08 ± 0.14	1	0	4.20 ± 0.06	0.923615	-0.114637	0.915718	4.11 ± 0.08	0.980745	-0.0280504	0.998211	4.39 ± 0.26	0.796723	-0.32785	0.296385
100520699	Cyclin-dependent kinase inhibitor 1B (CDKN1B)	2.14 ± 0.14	1	0	1.88 ± 0.06	1.19712	0.259566	0.238034	1.86 ± 0.05	1.21616	0.282336	0.157474	2.04 ± 0.14	1.07067	0.0985085	0.834084
100515404	Cyclin-dependent kinase inhibitor 1A (CDKN1A)	2.06 ± 0.20	1	0	1.83 ± 0.40	1.17718	0.235332	0.901936	2.24 ± 0.28	0.885664	-0.175168	0.949093	2.29 ± 0.13	0.705058	-0.504186	0.476808
100523679	Methyl-CpG binding domain protein 1 (MBD1)	5.68 ± 0.25	1	0	5.80 ± 0.34	0.918971	-0.121908	0.980663	5.73 ± 0.27	0.962889	-0.0545579	0.997845	6.49 ± 0.26	0.540262	-0.888269	0.0793734
100511216	Methyl CpG binding protein 2 (MeCP2)	4.11 ± 0.10	1	0	3.92 ± 0.04	1.14085	0.190113	0.495888	4.06 ± 0.09	1.0381	0.0539394	0.967004	4.37 ± 0.16	0.813461	-0.297854	0.143508
100152579	O-6-methylguanine-DNA methyltransferase (MGMT)	0.37 ± 0.26	1	0	0.84 ± 0.21	0.719112	-0.475713	0.291326	0.79 ± 0.15	0.744981	-0.424724	0.333256	0.86 ± 0.18	0.693915	-0.527169	0.188083
396697	DNA (cytosine-5-)-methyltransferase 1 (Dnmt1)	4.43 ± 0.14	1	0	4.42 ± 0.07	1.00845	0.0121395	0.99986	4.25 ± 0.05	1.12971	0.175951	0.827717	4.70 ± 0.35	0.811708	-0.300967	0.516277
100152951	IAP-binding mitochondrial protein (Diablo)	1.45 ± 0.13	1	0	1.45 ± 0.07	1.00324	0.00466034	0.999981	1.61 ± 0.09	0.895065	-0.159935	0.559809	1.45 ± 0.10	0.963398	-0.0537963	0.961027
100621622	Ras association (RalGDS/AF-6) domain family member 1 (RASSF1)	3.45 ± 0.09	1	0	3.44 ± 0.12	1.00098	0.00141362	0.999991	3.50 ± 0.09	0.964165	-0.0526477	0.968151	3.79 ± 0.11	0.757538	-0.40061	0.0344729
100516459	Interleukin-6 (IL-6)	11.17 ± 0.81	1	0	10.08 ± 0.21	2.12633	1.08837	0.430711	9.56 ± 0.38	3.05227	1.60988	0.131528	9.63 ± 0.60	2.73649	1.45233	0.186959
407247	Glutathione S-transferase alpha 4 (GSTA4)	2.66 ± 0.43	1	0	2.52 ± 0.70	1.09837	0.135361	0.99796	2.72 ± 0.59	0.959536	-0.0595909	0.999713	2.98 ± 0.88	0.717772	-0.478403	0.903709
100621090	Phosphoserine aminotransferase 1 (PSAT1)	-1.09 ± 0.14	1	0	-1.05 ± 0.19	0.966876	-0.0485966	0.994855	-0.74 ± 0.22	0.781584	-0.355527	0.349713	-1.10 ± 0.16	1.01281	0.0183579	0.99978
100525560	Estrogen receptor 1 (ESR 1)	6.01 ± 0.22	1	0	5.88 ± 0.15	1.09554	0.131644	0.971937	5.78 ± 0.18	1.17899	0.237557	0.855152	6.41 ± 0.36	0.887983	-0.171396	0.936847
100155050	DNA (cytosine-5-)-methyltransferase 3 beta (Dnmt 3b)	8.69 ± 0.19	1	0	8.84 ± 0.25	0.906433	-0.141727	0.948368	8.82 ± 0.13	0.914466	-0.128999	0.953216	8.96 ± 0.34	0.8654	-0.208561	0.84083
100518823	DNA (cytosine-5-)-methyltransferase 3 alpha (Dnmt3a)	4.65 ± 0.21	1	0	4.43 ± 0.06	1.16795	0.223974	0.865408	4.25 ± 0.09	1.32384	0.404733	0.500916	4.96 ± 0.45	0.81209	-0.300288	0.710592
100152215	(Biglycan) BGN	0.25 ± 0.11	1	0	0.08 ± 0.12	1.12495	0.169857	0.75961	-0.12 ± 0.06	1.2901	0.367484	0.184961	0.33 ± 0.24	0.930547	-0.103849	0.898302
733669	Coiled-coil domain containing 80 (CCDC80)	3.28 ± 0.16	1	0	3.46 ± 0.39	0.885777	-0.174984	0.971683	3.09 ± 0.29	1.14205	0.191627	0.954282	3.10 ± 0.51	1.07621	0.105956	0.991753
100512615	ADH1C (alcohol dehydrogenase 1C)	-4.77 ± 0.20	1	0	-4.81 ± 0.30	1.02297	0.0327643	0.998907	-4.44 ± 0.16	0.794098	-0.332611	0.506867	-4.59 ± 0.17	0.883215	-0.179164	0.854141
106506774	Homeobox A10 (HOXA10)	10.38 ± 0.33	1	0	10.38 ± 0.32	0.9992	-0.0011551	1	10.81 ± 0.67	0.737721	-0.438853	0.919843	9.38 ± 0.78	2.1449	1.10091	0.348796
100156150	Androgen Receptor (AR)	1.54 ± 0.16	1	0	1.70 ± 0.05	0.895705	-0.158904	0.923214	1.66 ± 0.16	0.922656	-0.116135	0.96396	2.22 ± 0.40	0.643008	-0.637091	0.12946
100517120	SPARC (secreted protein acidic and cysteine rich)	1.92 ± 0.12	1	0	1.88 ± 0.23	1.02665	0.0379476	0.998716	1.68 ± 0.11	1.18148	0.240595	0.8003	2.08 ± 0.43	0.889785	-0.168471	0.920038
		ENDOMETRIUM
		Control			Acceptable Daily Intake Level (ADI)				No Effect Level (NOEL)				HIGH
Gene ID	Gene Name	∆Cq ± SEM	Fold Change	Log Fold Change	∆Cq ± SEM	Fold Change	Log Fold Change	p-value	∆Cq ± SEM	Fold Change	Log Fold Change	p-value	∆Cq ± SEM	Fold Change	Log Fold Change	p-value
100518817	5'-aminolevulinate synthase 2 (ALAS2)	8.07 ± 0.47	1	0	7.13 ± 0.28	1.91742	0.939167	0.520501	7.44 ± 0.69	1.55029	0.632536	0.741635	7.25 ± 0.60	1.76363	0.818548	0.575755
100622056	2,3-bisphosphoglycerate mutase (BPGM)	2.65 ± 0.05	1	0	2.80 ± 0.14	0.904351	-0.145046	0.797267	2.73 ± 0.22	0.945102	-0.0814586	0.942845	3.18 ± 0.09	0.693478	-0.528077	0.0275456
100151828	Mitotic checkpoint serine/threonine kinase (BUB1)	8.04 ± 0.37	1	0	7.71 ± 0.31	1.25299	0.325376	0.940254	8.08 ± 0.42	0.972033	-0.0409226	0.999839	7.00 ± 0.68	2.06161	1.04377	0.306491
100516103	Myeloperoxidase (MPO)	7.68 ± 0.20	1	0	7.87 ± 0.13	0.875862	-0.191225	0.931065	7.42 ± 0.40	1.2014	0.264715	0.827389	7.41 ± 0.28	1.20799	0.272614	0.815171
100154160	CDC42EP3 (Cdc42 effector protein 3)	3.32 ± 0.08	1	0	3.38 ± 0.04	0.962422	-0.0552589	0.940679	3.23 ± 0.10	1.0713	0.0993623	0.736906	3.66 ± 0.09	0.792396	-0.335707	0.0268636
100520667	Coiled-coil domain containing 34 (CCDC34)	3.50 ± 0.07	1	0	3.44 ± 0.11	1.04217	0.0595858	0.887093	3.30 ± 0.07	1.14696	0.19782	0.138848	3.59 ± 0.03	0.938543	-0.0915052	0.681714
397584	CDC42EP4 (Cdc42 effector protein 4)	2.98 ± 0.13	1	0	2.82 ± 0.08	1.11438	0.156238	0.649307	2.55 ± 0.10	1.34173	0.42409	0.0303662	2.62 ± 0.08	1.28175	0.358115	0.0700567
100515210	Cyclin I (CCNI)	0.04 ± 0.04	1	0	0.13 ± 0.16	0.938172	-0.092076	0.84137	-0.06 ± 0.12	1.0655	0.0915365	0.833495	-0.18 ± 0.07	1.16316	0.218044	0.262452
100155744	CDC42 binding protein kinase alpha (DMPK-like) (CDC42BPA)	1.37 ± 0.10	1	0	1.49 ± 0.20	0.919826	-0.120567	0.886425	1.18 ± 0.09	1.13603	0.184003	0.661218	1.51 ± 0.15	0.906632	-0.141411	0.807916
397582	Growth arrest and DNA-damage-inducible, beta (GADD45B)	5.73 ± 0.22	1	0	5.85 ± 0.28	0.918303	-0.122958	0.968587	5.72 ± 0.23	1.00572	0.00822725	0.999989	5.66 ± 0.22	1.04631	0.0653051	0.994987
100153176	Growth arrest and DNA-damage-inducible, alpha (GADD45A)	1.90 ± 0.19	1	0	2.40 ± 0.36	0.707966	-0.498248	0.545812	1.79 ± 0.19	1.08406	0.11645	0.983357	1.75 ± 0.40	1.11465	0.156589	0.962186
397435	Growth arrest-specific 1 (GAS1)	2.25 ± 0.16	1	0	2.43 ± 0.24	0.88149	-0.181984	0.86262	2.19 ± 0.24	1.03934	0.0556699	0.992667	2.42 ± 0.15	0.889708	-0.168596	0.865025
100037301	Hydroxysteroid (17-beta) dehydrogenase 7 (HSD17B7)	0.36 ± 0.24	1	0	0.97 ± 0.53	0.656108	-0.607995	0.553477	0.12 ± 0.14	1.18055	0.239458	0.93469	0.86 ± 0.48	0.707017	-0.500184	0.645865
100152165	Phosphatase and tensin homolog (PTEN)	0.23 ± 0.08	1	0	0.18 ± 0.19	1.03728	0.0528072	0.976967	0.06 ± 0.08	1.1228	0.167103	0.580092	0.21 ± 0.09	1.01291	0.0185062	0.998803
100524967	Tumor suppressor p53-binding protein 1	2.50 ± 0.07	1	0	2.66 ± 0.17	0.895535	-0.159178	0.572397	2.48 ± 0.11	1.01456	0.0208566	0.997733	2.74 ± 0.06	0.845336	-0.242404	0.218919
100302109	RAS-like, estrogen-regulated, growth inhibitor (RERG)	2.43 ± 0.16	1	0	2.72 ± 0.27	0.818645	-0.28869	0.558567	2.31 ± 0.15	1.08294	0.11495	0.940854	2.80 ± 0.13	0.771572	-0.374127	0.323088
100514136	BTG anti-proliferation factor 2 (BTG2)	1.62 ± 0.11	1	0	1.61 ± 0.29	1.00735	0.0105631	0.999932	1.41 ± 0.13	1.15974	0.213799	0.823565	1.71 ± 0.30	0.940488	-0.0885181	0.981999
100517117	Actin, gamma 2, smooth muscle, enteric (Actg2)	5.23 ± 0.26	1	0	4.45 ± 0.15	1.71286	0.77641	0.0703412	4.68 ± 0.22	1.46015	0.546115	0.206373	3.87 ± 0.19	2.56087	1.35664	0.00115704
100627208	Luteinizing hormone/choriogonadotropin receptor (Lhcgr)	5.18 ± 0.06	1	0	5.08 ± 0.25	1.0756	0.105145	0.982246	5.06 ± 0.31	1.09271	0.127915	0.962473	5.28 ± 0.29	0.935032	-0.0969129	0.982273
606746	Cyclin-dependent kinase inhibitor 2D (CDKN2D)	12.76 ± 0.59	1	0	10.83 ± 1.29	3.81075	1.93008	0.192191	9.58 ± 0.58	9.09282	3.18473	0.0137246	8.83 ± 0.29	15.2268	3.92854	0.00296478
100156264	Cyclin-dependent kinase inhibitor 2C (CDKN2C)	3.51 ± 0.10	1	0	3.14 ± 0.17	1.29422	0.37208	0.208703	3.48 ± 0.18	1.02114	0.030175	0.997791	3.50 ± 0.11	1.01231	0.0176571	0.999583
100525779	Hypermethylated in cancer 1 (HIC1)	7.22 ± 0.09	1	0	6.77 ± 0.28	1.3629	0.446679	0.147831	6.66 ± 0.12	1.47343	0.55918	0.0437242	6.73 ± 0.12	1.39934	0.484751	0.0838875
100521443	Inter-alpha-trypsin inhibitor heavy chain family, member 5 (ITIH5)	4.92 ± 0.17	1	0	4.43 ± 0.25	1.4078	0.493445	0.187601	4.58 ± 0.07	1.26938	0.344124	0.400446	4.76 ± 0.20	1.11444	0.156313	0.865148
100628202	Large tumor suppressor kinase 1 (LATS1)	0.99 ± 0.02	1	0	1.13 ± 0.10	0.911842	-0.133144	0.291258	0.88 ± 0.06	1.08258	0.11448	0.326992	1.07 ± 0.04	0.949776	-0.0743414	0.683577
100155418	Retinoblastoma 1 (RB1)	4.05 ± 0.08	1	0	4.07 ± 0.11	0.987521	-0.0181165	0.999068	4.21 ± 0.07	0.897661	-0.155757	0.712615	4.01 ± 0.20	1.0321	0.0455811	0.988014
100516578	Death-associated protein kinase 1 (DAPK1)	3.20 ± 0.07	1	0	2.95 ± 0.11	1.18314	0.242623	0.595569	3.03 ± 0.13	1.12251	0.166735	0.787607	3.14 ± 0.24	1.03795	0.0537339	0.990223
100155884	Secreted frizzled-related protein 5 (SFRP5)	7.51 ± 0.17	1	0	6.80 ± 0.55	1.63794	0.711879	0.462258	7.17 ± 0.37	1.27114	0.346117	0.851979	6.87 ± 0.43	1.56516	0.646311	0.491037
100516830	Secreted frizzled-related protein 1 (SFRP1)	4.96 ± 0.14	1	0	4.51 ± 0.14	1.36149	0.445183	0.259323	4.67 ± 0.26	1.21767	0.284124	0.548362	5.01 ± 0.16	0.960666	-0.0578931	0.990065
397396	Neurofibromin 2 (NF2)	2.93 ± 0.08	1	0	2.88 ± 0.12	1.03466	0.049154	0.96573	2.62 ± 0.11	1.24017	0.31054	0.0597601	2.78 ± 0.05	1.1132	0.154716	0.468157
100520699	Cyclin-dependent kinase inhibitor 1B (CDKN1B)	0.03 ± 0.03	1	0	0.10 ± 0.11	0.951646	-0.0715031	0.848631	0.12 ± 0.10	0.93698	-0.0939097	0.657639	0.37 ± 0.05	0.788618	-0.342601	0.00973472
100515404	Cyclin-dependent kinase inhibitor 1A (CDKN1A)	3.52 ± 0.10	1	0	3.70 ± 0.19	0.884568	-0.176955	0.881865	3.47 ± 0.26	1.03613	0.0512092	0.99591	3.00 ± 0.24	1.43134	0.517364	0.198891
100523679	Methyl-CpG binding domain protein 1 (MBD1)	4.13 ± 0.23	1	0	4.27 ± 0.42	0.906588	-0.141482	0.972234	3.92 ± 0.36	1.16226	0.21693	0.903957	4.49 ± 0.10	0.779464	-0.359446	0.690381
100511216	Methyl CpG binding protein 2 (MeCP2)	3.22 ± 0.02	1	0	3.29 ± 0.06	0.948525	-0.0762429	0.369421	3.24 ± 0.04	0.983342	-0.0242341	0.93274	3.46 ± 0.02	0.842082	-0.247968	0.000438508
100152579	O-6-methylguanine-DNA methyltransferase (MGMT)	3.26 ± 0.03	1	0	3.38 ± 0.06	0.920806	-0.119031	0.774667	3.24 ± 0.20	1.01472	0.0210756	0.997355	3.28 ± 0.04	0.982133	-0.0260097	0.995669
396697	DNA (cytosine-5-)-methyltransferase 1 (Dnmt1)	2.50 ± 0.03	1	0	2.63 ± 0.09	0.916433	-0.125899	0.550799	2.53 ± 0.13	0.982768	-0.0250772	0.991915	2.68 ± 0.05	0.881984	-0.181175	0.254507
100152951	IAP-binding mitochondrial protein (Diablo)	2.16 ± 0.02	1	0	2.14 ± 0.08	1.00829	0.01191	0.997861	2.20 ± 0.10	0.96895	-0.0455062	0.926608	2.32 ± 0.04	0.889522	-0.168899	0.183043
100621622	Ras association (RalGDS/AF-6) domain family member 1 (RASSF1)	2.60 ± 0.07	1	0	2.61 ± 0.08	0.992128	-0.0114024	0.998758	2.51 ± 0.06	1.06157	0.0861967	0.698706	2.55 ± 0.07	1.03213	0.0456236	0.930484
100516459	Interleukin-6 (IL-6)	7.54 ± 0.21	1	0	7.85 ± 0.19	0.810313	-0.303449	0.853229	7.33 ± 0.16	1.15771	0.211271	0.933832	7.19 ± 0.52	1.27401	0.349376	0.774227
407247	Glutathione S-transferase alpha 4 (GSTA4)	1.72 ± 0.11	1	0	1.27 ± 0.15	1.36624	0.450213	0.178928	1.43 ± 0.19	1.22819	0.296533	0.428702	1.52 ± 0.19	1.15168	0.203741	0.697504
100621090	Phosphoserine aminotransferase 1 (PSAT1)	-2.01 ± 0.10	1	0	-1.62 ± 0.10	0.765986	-0.38461	0.414993	-1.50 ± 0.17	0.704509	-0.50531	0.178051	-0.75 ± 0.30	0.418863	-1.25545	0.000747273
100048932	Estrogen receptor 2 (ER beta) (ESR2)	11.10 ± 0.21	1	0	11.52 ± 0.20	0.747066	-0.420691	0.854017	11.37 ± 0.28	0.828799	-0.270905	0.945674	11.70 ± 0.75	0.659886	-0.599712	0.648819
100525560	Estrogen receptor 1 (ESR 1)	1.08 ± 0.04	1	0	1.08 ± 0.10	1.00037	0.00053549	1	0.92 ± 0.08	1.11211	0.153305	0.713009	1.31 ± 0.20	0.85273	-0.229839	0.417775
100155050	DNA (cytosine-5-)-methyltransferase 3 beta (Dnmt 3b)	6.71 ± 0.25	1	0	6.40 ± 0.58	1.2391	0.30929	0.930976	6.90 ± 0.22	0.876048	-0.190919	0.980437	6.46 ± 0.61	1.19115	0.252358	0.953397
100518823	DNA (cytosine-5-)-methyltransferase 3 alpha (Dnmt3a)	2.36 ± 0.05	1	0	2.37 ± 0.06	0.997308	-0.00388879	0.999986	2.25 ± 0.07	1.07903	0.109741	0.619042	2.39 ± 0.11	0.978667	-0.0311103	0.980701
100152215	(Biglycan) BGN	0.93 ± 0.25	1	0	0.39 ± 0.20	1.45546	0.541471	0.283926	0.48 ± 0.27	1.36739	0.451426	0.380611	0.67 ± 0.17	1.20348	0.267213	0.740656
733669	Coiled-coil domain containing 80 (CCDC80)	0.91 ± 0.17	1	0	0.67 ± 0.36	1.17737	0.235563	0.794004	0.95 ± 0.20	0.974074	-0.0378973	0.9982	0.52 ± 0.12	1.3115	0.391214	0.436662
106506774	Homeobox A10 (HOXA10)	0.92 ± 0.09	1	0	0.78 ± 0.15	1.10647	0.145971	0.855317	0.83 ± 0.14	1.06812	0.0950721	0.941565	0.79 ± 0.22	1.09645	0.132841	0.869824
100156150	Androgen Receptor (AR)	1.55 ± 0.12	1	0	1.72 ± 0.13	0.887954	-0.171443	0.562917	1.48 ± 0.05	1.0536	0.0753209	0.920384	1.31 ± 0.10	1.18555	0.245559	0.250449
397290	Estrogen-related receptor gamma (ESRG)	9.56 ± 0.35	1	0	9.77 ± 0.28	0.866836	-0.206168	0.926492	9.53 ± 0.26	1.0247	0.035205	0.999447	9.69 ± 0.21	0.797909	-0.325704	0.976065
		CORPUS LUTEUM
		Control			Acceptable Daily Intake Level (ADI)				No Effect Level (NOEL)				HIGH
Gene ID	Gene Name	∆Cq ± SEM	Fold Change	Log Fold Change	∆Cq ± SEM	Fold Change	Log Fold Change	p-value	∆Cq ± SEM	Fold Change	Log Fold Change	p-value	∆Cq ± SEM	Fold Change	Log Fold Change	p-value
100518817	5'-aminolevulinate synthase 2 (ALAS2)	7.80 ± 0.73	1	0	7.34 ± 0.60	1.37975	0.464402	0.951619	7.36 ± 0.81	1.35505	0.438348	0.950468	6.70 ± 0.74	2.13577	1.09475	0.589789
100622056	2,3-bisphosphoglycerate mutase (BPGM)	4.00 ± 0.22	1	0	3.18 ± 0.13	1.76426	0.81906	0.0088265	3.73 ± 0.09	1.20652	0.270855	0.503182	3.62 ± 0.11	1.29664	0.374783	0.261834
100151828	Mitotic checkpoint serine/threonine kinase (BUB1)	4.88 ± 0.57	1	0	4.45 ± 0.75	1.34361	0.426115	0.875416	5.50 ± 0.17	0.648325	-0.625212	0.667176	5.57 ± 0.22	0.616517	-0.697789	0.591496
100516103	Myeloperoxidase (MPO)	9.34 ± 0.54	1	0	9.94 ± 0.95	0.657467	-0.60501	0.849023	11.03 ± 0.63	0.309035	-1.69416	0.149187	10.61 ± 0.39	0.415683	-1.26644	0.342337
100154160	CDC42EP3 (Cdc42 effector protein 3)	2.14 ± 0.48	1	0	1.02 ± 0.52	2.18607	1.12834	0.1439	0.55 ± 0.23	3.01488	1.5921	0.0197339	0.83 ± 0.15	2.48315	1.31217	0.0587001
100520667	Coiled-coil domain containing 34 (CCDC34)	3.51 ± 0.12	1	0	2.86 ± 0.16	1.56777	0.648717	0.00257778	3.00 ± 0.07	1.42633	0.512311	0.00976925	2.76 ± 0.09	1.68215	0.750307	0.000370165
397584	CDC42EP4 (Cdc42 effector protein 4)	3.99 ± 0.27	1	0	3.53 ± 0.22	1.37742	0.461969	0.325806	3.10 ± 0.09	1.85234	0.889347	0.0164335	3.12 ± 0.17	1.83001	0.871852	0.019
100515210	Cyclin I (CCNI)	1.40 ± 0.18	1	0	1.25 ± 0.08	1.10905	0.14933	0.826211	1.35 ± 0.16	1.03697	0.0523728	0.98587	1.40 ± 0.07	0.998126	-0.00270616	0.999983
100155744	CDC42 binding protein kinase alpha (DMPK-like) (CDC42BPA)	1.91 ± 0.07	1	0	1.56 ± 0.07	1.27314	0.348395	0.0029866	1.72 ± 0.02	1.14233	0.191978	0.0776707	1.81 ± 0.06	1.06832	0.0953477	0.524792
397582	Growth arrest and DNA-damage-inducible, beta (GADD45B)	4.22 ± 0.31	1	0	3.24 ± 0.31	1.97174	0.979469	0.0385216	3.19 ± 0.19	2.03073	1.022	0.0211925	3.21 ± 0.07	2.01235	1.00888	0.0225161
100153176	Growth arrest and DNA-damage-inducible, alpha (GADD45A)	0.71 ± 0.41	1	0	0.73 ± 0.34	0.982721	-0.0251456	0.9999	0.57 ± 0.12	1.10078	0.138529	0.974887	0.80 ± 0.13	0.939185	-0.090519	0.992256
397435	Growth arrest-specific 1 (GAS1)	0.94 ± 0.42	1	0	1.56 ± 0.51	0.650764	-0.619794	0.60596	1.88 ± 0.36	0.521346	-0.939687	0.251134	2.29 ± 0.33	0.392455	-1.3494	0.0668379
100037301	Hydroxysteroid (17-beta) dehydrogenase 7 (HSD17B7)	2.67 ± 0.54	1	0	1.16 ± 0.61	2.83259	1.50212	0.0586512	0.70 ± 0.06	3.91098	1.96753	0.00772671	0.64 ± 0.14	4.07971	2.02847	0.00622836
100152165	Phosphatase and tensin homolog (PTEN)	1.17 ± 0.06	1	0	0.91 ± 0.03	1.19882	0.261616	0.0266895	0.99 ± 0.04	1.12823	0.174055	0.128205	1.10 ± 0.08	1.04714	0.0664584	0.766558
100524967	Tumor suppressor p53-binding protein 1	3.33 ± 0.25	1	0	3.40 ± 0.33	0.94887	-0.0757171	0.989121	3.70 ± 0.06	0.770578	-0.375988	0.429109	3.67 ± 0.08	0.785313	-0.34866	0.493423
100302109	RAS-like, estrogen-regulated, growth inhibitor (RERG)	3.00 ± 0.23	1	0	3.17 ± 0.11	0.890236	-0.167741	0.94821	2.43 ± 0.38	1.48723	0.572627	0.284436	2.77 ± 0.22	1.1784	0.23683	0.848304
100514136	BTG anti-proliferation factor 2 (BTG2)	1.25 ± 0.48	1	0	2.10 ± 0.19	0.556091	-0.846606	0.288432	2.24 ± 0.24	0.503215	-0.990754	0.148745	2.38 ± 0.31	0.456478	-1.13138	0.0886504
100517117	Actin, gamma 2, smooth muscle, enteric (Actg2)	0.65 ± 0.89	1	0	1.70 ± 1.26	0.482858	-1.05033	0.706135	1.93 ± 0.45	0.412723	-1.27675	0.531075	2.66 ± 0.47	0.248777	-2.00708	0.198154
100627208	Luteinizing hormone/choriogonadotropin receptor (Lhcgr)	1.44 ± 0.44	1	0	1.32 ± 0.21	1.08551	0.118373	0.992169	1.71 ± 0.26	0.831172	-0.266781	0.915311	1.47 ± 0.38	0.980788	-0.0279863	0.9999
606746	Cyclin-dependent kinase inhibitor 2D (CDKN2D)	10.65 ± 0.71	1	0	8.86 ± 0.70	3.43811	1.78162	0.241081	9.97 ± 0.31	1.60172	0.679625	0.832301	7.37 ± 0.93	9.65218	3.27086	0.0101334
100156264	Cyclin-dependent kinase inhibitor 2C (CDKN2C)	3.46 ± 0.21	1	0	3.22 ± 0.24	1.1791	0.237691	0.701748	3.74 ± 0.13	0.822993	-0.281048	0.554304	3.60 ± 0.10	0.907661	-0.139775	0.903789
100525779	Hypermethylated in cancer 1 (HIC1)	6.99 ± 0.17	1	0	7.37 ± 0.35	0.768751	-0.379412	0.466821	6.88 ± 0.21	1.07871	0.109311	0.961792	7.12 ± 0.09	0.91371	-0.130191	0.941591
100521443	Inter-alpha-trypsin inhibitor heavy chain family, member 5 (ITIH5)	3.17 ± 0.19	1	0	3.58 ± 0.22	0.754047	-0.407274	0.500289	3.37 ± 0.35	0.870561	-0.199983	0.866286	3.68 ± 0.10	0.70248	-0.50947	0.284267
100628202	Large tumor suppressor kinase 1 (LATS1)	2.38 ± 0.13	1	0	2.67 ± 0.18	0.813774	-0.2973	0.215917	2.83 ± 0.06	0.730873	-0.452307	0.0284889	2.87 ± 0.06	0.711948	-0.490156	0.0164831
100155418	Retinoblastoma 1 (RB1)	4.59 ± 0.15	1	0	4.74 ± 0.36	0.906882	-0.141013	0.923328	4.82 ± 0.12	0.856639	-0.223241	0.730225	4.56 ± 0.13	1.02332	0.0332574	0.99853
100516578	Death-associated protein kinase 1 (DAPK1)	3.30 ± 0.31	1	0	3.90 ± 0.45	0.65581	-0.60865	0.436592	4.03 ± 0.33	0.60051	-0.73574	0.247727	4.36 ± 0.17	0.478765	-1.06261	0.0638536
100155884	Secreted frizzled-related protein 5 (SFRP5)	6.16 ± 0.51	1	0	6.78 ± 0.39	0.649554	-0.622478	0.672114	6.33 ± 0.26	0.888854	-0.169981	0.985758	7.41 ± 0.50	0.420869	-1.24856	0.138214
100516830	Secreted frizzled-related protein 1 (SFRP1)	1.58 ± 0.41	1	0	2.50 ± 0.55	0.528273	-0.920644	0.236176	2.47 ± 0.29	0.541109	-0.886009	0.219623	2.47 ± 0.15	0.539958	-0.88908	0.216723
397396	Neurofibromin 2 (NF2)	2.40 ± 0.28	1	0	1.99 ± 0.31	1.32024	0.400801	0.508437	2.13 ± 0.17	1.20544	0.269555	0.736148	2.06 ± 0.08	1.26479	0.3389	0.579381
100520699	Cyclin-dependent kinase inhibitor 1B (CDKN1B)	1.42 ± 0.17	1	0	1.76 ± 0.16	0.79156	-0.33723	0.282641	1.73 ± 0.13	0.806166	-0.310852	0.307236	1.83 ± 0.09	0.753056	-0.409172	0.134828
100515404	Cyclin-dependent kinase inhibitor 1A (CDKN1A)	2.08 ± 0.63	1	0	1.16 ± 0.99	1.89794	0.924435	0.575479	0.76 ± 0.15	2.50067	1.32231	0.258256	0.51 ± 0.34	2.97317	1.572	0.152027
100523679	Methyl-CpG binding domain protein 1 (MBD1)	5.13 ± 0.22	1	0	5.35 ± 0.39	0.858516	-0.220083	0.860462	5.42 ± 0.22	0.818367	-0.289179	0.709666	5.74 ± 0.12	0.656387	-0.607382	0.17879
100511216	Methyl CpG binding protein 2 (MeCP2)	4.00 ± 0.08	1	0	3.91 ± 0.04	1.06033	0.0845085	0.652676	3.98 ± 0.04	1.01057	0.0151755	0.994383	3.95 ± 0.04	1.03483	0.0493992	0.877473
100152579	O-6-methylguanine-DNA methyltransferase (MGMT)	3.43 ± 0.19	1	0	3.17 ± 0.34	1.2019	0.265319	0.814386	3.09 ± 0.13	1.26457	0.338649	0.645593	2.83 ± 0.33	1.52205	0.606017	0.217208
396697	DNA (cytosine-5-)-methyltransferase 1 (Dnmt1)	2.56 ± 0.27	1	0	2.55 ± 0.40	1.00958	0.0137613	0.999937	3.05 ± 0.07	0.711367	-0.491335	0.309344	3.11 ± 0.08	0.682513	-0.551071	0.231034
100152951	IAP-binding mitochondrial protein (Diablo)	2.65 ± 0.11	1	0	2.45 ± 0.03	1.15297	0.205356	0.262741	2.53 ± 0.08	1.0859	0.11889	0.63835	2.49 ± 0.04	1.12102	0.164809	0.371193
100621622	Ras association (RalGDS/AF-6) domain family member 1 (RASSF1)	2.72 ± 0.12	1	0	2.89 ± 0.07	0.88898	-0.169778	0.587464	2.77 ± 0.11	0.966284	-0.0494809	0.978985	2.85 ± 0.11	0.915371	-0.127572	0.731742
100516459	Interleukin-6 (IL-6)	6.03 ± 0.58	1	0	5.87 ± 0.78	1.11261	0.153947	0.993616	5.40 ± 0.16	1.54278	0.625536	0.709154	5.70 ± 0.38	1.25424	0.32681	0.93881
407247	Glutathione S-transferase alpha 4 (GSTA4)	-0.76 ± 0.19	1	0	-1.11± 0.14	1.27461	0.350054	0.457165	-0.92 ± 0.25	1.12263	0.166878	0.849593	-0.78 ± 0.09	1.01897	0.0271185	0.999302
100621090	Phosphoserine aminotransferase 1 (PSAT1)	2.34 ± 0.44	1	0	3.77 ± 0.70	0.370488	-1.4325	0.126676	3.69 ± 0.49	0.393637	-1.34506	0.127482	4.46 ± 0.23	0.230018	-2.12018	0.0116324
100048932	Estrogen receptor 2 (ER beta) (ESR2)	8.39 ± 0.55	1	0	9.46 ± 0.92	0.474347	-1.07599	0.464708	9.85 ± 0.51	0.362771	-1.46287	0.1963	10.80 ± 0.34	0.187767	-2.41298	0.0199373
100525560	Estrogen receptor 1 (ESR 1)	3.85 ± 0.27	1	0	4.20 ± 0.40	0.785541	-0.348242	0.727402	4.55 ± 0.30	0.619353	-0.691166	0.197485	4.80 ± 0.11	0.518468	-0.947673	0.0559773
100155050	DNA (cytosine-5-)-methyltransferase 3 beta (Dnmt 3b)	7.19 ± 0.35	1	0	6.79 ± 0.60	1.31712	0.397384	0.76145	7.59 ± 0.12	0.758078	-0.399582	0.716735	7.57 ± 0.14	0.767787	-0.381223	0.74243
100518823	DNA (cytosine-5-)-methyltransferase 3 alpha (Dnmt3a)	2.98 ± 0.17	1	0	2.96 ± 0.26	1.01222	0.017516	0.999757	3.18 ± 0.10	0.874286	-0.193822	0.701821	3.24 ± 0.07	0.836591	-0.257406	0.503653
100152215	(Biglycan) BGN	-0.45 ± 0.22	1	0	-0.63 ± 0.08	1.13518	0.182917	0.887601	-1.07 ± 0.24	1.5334	0.616732	0.120325	-0.80 ± 0.22	1.27418	0.349564	0.507058
733669	Coiled-coil domain containing 80 (CCDC80)	0.79 ± 0.15	1	0	1.31 ± 0.39	0.696519	-0.521765	0.258399	0.66 ± 0.22	1.09074	0.125311	0.950546	0.82 ± 0.08	0.977933	-0.032193	0.99877
100512615	ADH1C (alcohol dehydrogenase 1C)	10.60 ± 0.60	1	0	13.60 ± 0.55	0.41893	-1.25522	0.00813084	13.86 ± 0.29	0.28566	-1.80763	0.00434739	9.31 ± 0.72	0.156492	-2.67584	0.291721
106506774	Homeobox A10 (HOXA10)	9.77 ± 0.57	1	0	11.02 ± 0.61	0.567818	-0.8165	0.433623	11.58 ± 0.47	0.435191	-1.20028	0.140869	12.44 ± 0.87	0.360278	-1.47282	0.0209726
100156150	Androgen Receptor (AR)	2.82 ± 0.50	1	0	3.63 ± 0.71	0.42	-1.25154	0.469628	4.02 ± 0.30	0.29	-1.78588	0.154979	4.29 ± 0.14	0.16	-2.64386	0.0676257
397290	Estrogen-related receptor gamma (ESRG)	11.30 ± 0.54	1	0	10.23 ± 0.26	2.0943	1.06647	0.370824	11.20 ± 0.43	1.07051	0.0983	0.997996	10.41 ± 0.61	1.8438	0.882682	0.466
100517120	SPARC (secreted protein acidic and cysteine rich)	-2.41 ± 0.27	1	0	-2.51 ± 0.09	1.06898	0.0962306	0.984453	-2.80 ± 0.28	1.31366	0.393588	0.494015	-2.55 ± 0.18	1.09882	0.135949	0.950769
		SPLEEN
		Control			Acceptable Daily Intake Level (ADI)				No Effect Level (NOEL)				HIGH
Gene ID	Gene Name	∆Cq ± SEM	Fold Change	Log Fold Change	∆Cq ± SEM	Fold Change	Log Fold Change	p-value	∆Cq ± SEM	Fold Change	Log Fold Change	p-value	∆Cq ± SEM	Fold Change	Log Fold Change	p-value
100518817	5'-aminolevulinate synthase 2 (ALAS2)	2.67 ± 0.57	1	0	1.99 ± 0.25	1.61086	0.68783	0.861336	0.85 ± 1.09	3.53079	1.81999	0.247101	1.64 ± 0.86	2.04467	1.03187	0.6198
100622056	2,3-bisphosphoglycerate mutase (BPGM)	3.62 ± 0.17	1	0	3.94 ± 0.28	0.801596	-0.319054	0.700776	4.09 ± 0.34	0.720869	-0.472191	0.424164	3.94 ± 0.24	0.801975	-0.318371	0.660968
100151828	Mitotic checkpoint serine/threonine kinase (BUB1)	6.50 ± 0.14	1	0	6.72 ± 0.19	0.85733	-0.222078	0.744638	6.85 ± 0.29	0.781958	-0.354837	0.42146	6.39 ± 0.14	1.07686	0.106831	0.950995
100516103	Myeloperoxidase (MPO)	5.01 ± 0.32	1	0	6.32 ± 1.34	0.403849	-1.30811	0.674174	6.66 ± 1.19	0.318131	-1.65231	0.509392	6.27 ± 1.11	0.417574	-1.2599	0.656926
100154160	CDC42EP3 (Cdc42 effector protein 3)	1.74 ± 0.15	1	0	1.69 ± 0.11	1.03868	0.0547553	0.991995	1.21 ± 0.22	1.44563	0.531695	0.103871	1.68 ± 0.17	1.04042	0.0571668	0.98984
100520667	Coiled-coil domain containing 34 (CCDC34)	3.04 ± 0.14	1	0	3.37 ± 0.10	0.794084	-0.332636	0.397824	3.53 ± 0.25	0.712098	-0.489852	0.138408	3.25 ± 0.17	0.864591	-0.209911	0.682298
397584	CDC42EP4 (Cdc42 effector protein 4)	4.24 ± 0.08	1	0	4.13 ± 0.08	1.08062	0.111859	0.718778	4.23 ± 0.07	1.00556	0.00800235	0.999779	4.12 ± 0.10	1.08587	0.118853	0.645758
100515210	Cyclin I (CCNI)	1.61 ± 0.07	1	0	1.63 ± 0.04	0.985714	-0.0207594	0.996419	1.40 ± 0.06	1.15464	0.207447	0.150451	1.61 ± 0.09	0.995226	-0.00690446	0.999891
100155744	CDC42 binding protein kinase alpha (DMPK-like) (CDC42BPA)	1.61 ± 0.14	1	0	1.52 ± 0.06	1.06055	0.0848188	0.927466	1.40 ± 0.09	1.15552	0.208546	0.471224	1.63 ± 0.09	0.986885	-0.0190466	0.998128
397582	Growth arrest and DNA-damage-inducible, beta (GADD45B)	5.08 ± 0.17	1	0	5.44 ± 0.11	0.782033	-0.354698	0.188822	5.62 ± 0.13	0.689031	-0.53736	0.0309552	5.23 ± 0.07	0.900418	-0.151333	0.742386
100153176	Growth arrest and DNA-damage-inducible, alpha (GADD45A)	1.99 ± 0.10	1	0	2.22 ± 0.09	0.851676	-0.231624	0.307446	2.18 ± 0.15	0.876158	-0.190737	0.452749	2.30 ± 0.07	0.809038	-0.30572	0.101894
397435	Growth arrest-specific 1 (GAS1)	3.37 ± 0.24	1	0	3.62 ± 0.13	0.840805	-0.250157	0.715871	3.61 ± 0.20	0.848038	-0.237799	0.738794	3.47 ± 0.13	0.93071	-0.103596	0.963817
100037301	Hydroxysteroid (17-beta) dehydrogenase 7 (HSD17B7)	4.28 ± 0.09	1	0	4.40 ± 0.11	0.915202	-0.127838	0.759334	4.17 ± 0.10	1.07809	0.108475	0.836142	4.23 ± 0.13	1.03555	0.0503995	0.975477
100152165	Phosphatase and tensin homolog (PTEN)	1.00 ± 0.07	1	0	0.91 ± 0.03	1.0704	0.0981434	0.649886	0.85 ± 0.06	1.10942	0.149806	0.329493	0.92 ± 0.09	1.06042	0.0846351	0.681916
100524967	Tumor suppressor p53-binding protein 1	3.13 ± 0.05	1	0	3.25 ± 0.09	0.919347	-0.121319	0.524248	3.34 ± 0.11	0.863995	-0.210905	0.125526	3.15 ± 0.04	0.98653	-0.0195651	0.995708
100302109	RAS-like, estrogen-regulated, growth inhibitor (RERG)	3.29 ± 0.24	1	0	3.47 ± 0.10	0.881849	-0.181396	0.927568	2.85 ± 0.09	1.35528	0.438593	0.508139	3.25 ± 0.37	1.02712	0.0386087	0.999009
100514136	BTG anti-proliferation factor 2 (BTG2)	1.09 ± 0.13	1	0	1.41 ± 0.08	0.799807	-0.322277	0.187309	1.08 ± 0.13	1.00388	0.00559169	0.999973	1.25 ± 0.12	0.896394	-0.157794	0.661291
100517117	Actin, gamma 2, smooth muscle, enteric (Actg2)	-1.80 ± 0.21	1	0	-2.00 ± 0.21	1.15511	0.208028	0.849455	-2.60 ± 0.16	1.74258	0.801222	0.0523844	-2.16 ± 0.24	1.28684	0.363833	0.485403
100627208	Luteinizing hormone/choriogonadotropin receptor (Lhcgr)	4.13 ± 0.14	1	0	4.73 ± 0.38	0.659401	-0.600771	0.307716	4.14 ± 0.38	0.994184	-0.0084157	0.999984	4.27 ± 0.25	0.907935	-0.139339	0.964051
606746	Cyclin-dependent kinase inhibitor 2D (CDKN2D)	7.40 ± 0.38	1	0	7.93 ± 0.51	0.69532	-0.524252	0.736633	8.45 ± 0.64	0.484838	-1.04443	0.244885	7.56 ± 0.18	0.894068	-0.161543	0.985493
100156264	Cyclin-dependent kinase inhibitor 2C (CDKN2C)	3.99 ± 0.06	1	0	3.94 ± 0.08	1.03907	0.0552994	0.948677	3.67 ± 0.08	1.2456	0.31684	0.0628553	3.76 ± 0.13	1.1773	0.235487	0.165277
100525779	Hypermethylated in cancer 1 (HIC1)	6.56 ± 0.07	1	0	6.81 ± 0.14	0.843512	-0.245519	0.424717	6.85 ± 0.19	0.81915	-0.287801	0.296096	6.50 ± 0.13	1.04663	0.0657488	0.959107
100521443	Inter-alpha-trypsin inhibitor heavy chain family, member 5 (ITIH5)	3.34 ± 0.17	1	0	3.26 ± 0.09	1.06044	0.0846656	0.965108	2.86 ± 0.19	1.39399	0.479217	0.115308	3.34 ± 0.13	1.00226	0.00325198	0.999996
100628202	Large tumor suppressor kinase 1 (LATS1)	2.33 ± 0.04	1	0	2.40 ± 0.03	0.956325	-0.0644269	0.794015	2.08 ± 0.06	1.19329	0.254942	0.016669	2.18 ± 0.08	1.11194	0.153073	0.143546
100155418	Retinoblastoma 1 (RB1)	5.14 ± 0.11	1	0	5.04 ± 0.11	1.07226	0.100653	0.928028	4.62 ± 0.12	1.43759	0.52365	0.0492883	4.70 ± 0.19	1.35633	0.439711	0.0832804
100516578	Death-associated protein kinase 1 (DAPK1)	3.97 ± 0.17	1	0	3.65 ± 0.07	1.25459	0.327217	0.293577	3.57 ± 0.07	1.31973	0.400247	0.159388	3.56 ± 0.14	1.32873	0.410047	0.114028
100155884	Secreted frizzled-related protein 5 (SFRP5)	7.19 ± 0.18	1	0	7.20 ± 0.32	0.994159	-0.00845128	0.999999	7.21 ± 1.23	0.986026	-0.020302	0.999985	6.97 ± 0.34	1.16263	0.217389	0.98452
100516830	Secreted frizzled-related protein 1 (SFRP1)	2.65 ± 0.19	1	0	3.02 ± 0.18	0.772729	-0.371965	0.383285	2.28 ± 0.08	1.28567	0.362522	0.411311	2.70 ± 0.21	0.961738	-0.0562843	0.991042
397396	Neurofibromin 2 (NF2)	3.36 ± 0.11	1	0	3.65 ± 0.14	0.816423	-0.292611	0.358827	3.41 ± 0.18	0.963522	-0.053611	0.987916	3.35 ± 0.15	1.00576	0.00829125	0.999893
100520699	Cyclin-dependent kinase inhibitor 1B (CDKN1B)	1.65 ± 0.08	1	0	1.61 ± 0.09	1.02548	0.0362984	0.980125	1.22 ± 0.03	1.34895	0.431837	0.00384912	1.38 ± 0.08	1.2032	0.26688	0.0562975
100515404	Cyclin-dependent kinase inhibitor 1A (CDKN1A)	5.66 ± 0.42	1	0	6.10 ± 0.09	0.735101	-0.443985	0.584708	5.85 ± 0.10	0.874324	-0.193761	0.938725	5.91 ± 0.12	0.841861	-0.248347	0.861047
100523679	Methyl-CpG binding domain protein 1 (MBD1)	4.96 ± 0.19	1	0	5.11 ± 0.31	0.903087	-0.147063	0.917263	5.33 ± 0.19	0.77383	-0.369911	0.444295	5.30 ± 0.09	0.790631	-0.338924	0.464502
100511216	Methyl CpG binding protein 2 (MeCP2)	4.12 ± 0.05	1	0	4.22 ± 0.07	0.931402	-0.102525	0.518358	4.05 ± 0.09	1.05084	0.0715479	0.774958	3.97 ± 0.05	1.10445	0.143324	0.230164
100152579	O-6-methylguanine-DNA methyltransferase (MGMT)	3.58 ± 0.17	1	0	3.91 ± 0.08	0.791572	-0.337208	0.252577	3.84 ± 0.15	0.833597	-0.262579	0.432851	3.78 ± 0.10	0.86729	-0.205414	0.564635
396697	DNA (cytosine-5-)-methyltransferase 1 (Dnmt1)	2.86 ± 0.04	1	0	3.04 ± 0.02	0.880456	-0.183677	0.412035	2.82 ± 0.13	1.02432	0.0346618	0.990333	2.75 ± 0.13	1.07367	0.102552	0.769071
100152951	IAP-binding mitochondrial protein (Diablo)	3.34 ± 0.06	1	0	3.46 ± 0.06	0.923397	-0.114977	0.557278	3.35 ± 0.09	0.990383	-0.0139412	0.997788	3.10 ± 0.08	1.17721	0.235377	0.0659265
100621622	Ras association (RalGDS/AF-6) domain family member 1 (RASSF1)	1.73 ± 0.09	1	0	1.81 ± 0.07	0.945746	-0.0804753	0.916885	1.75 ± 0.19	0.98456	-0.0224488	0.998107	1.69 ± 0.08	1.02648	0.0377059	0.987801
100516459	Interleukin-6 (IL-6)	5.76 ± 0.06	1	0	6.04 ± 0.17	0.822397	-0.282094	0.381949	5.86 ± 0.25	0.931802	-0.101904	0.920462	5.71 ± 0.10	1.03786	0.0536109	0.984451
407247	Glutathione S-transferase alpha 4 (GSTA4)	4.02 ± 0.22	1	0	4.03 ± 0.17	0.992922	-0.0102478	0.999959	3.66 ± 0.23	1.28069	0.356926	0.575745	4.06 ± 0.24	0.974978	-0.036559	0.998826
100621090	Phosphoserine aminotransferase 1 (PSAT1)	5.39 ± 0.11	1	0	4.99 ± 0.21	1.31719	0.397467	0.715816	4.91 ± 0.55	1.39195	0.477111	0.597101	5.00 ± 0.35	1.30654	0.385756	0.696158
100048932	Estrogen receptor 2 (ER beta) (ESR2)	10.32 ± 0.27	1	0	10.54 ± 0.60	0.859625	-0.218221	0.984616	10.42 ± 0.66	0.933471	-0.0993235	0.998478	10.35 ± 0.67	0.980813	-0.0279497	0.99995
100525560	Estrogen receptor 1 (ESR 1)	9.05 ± 0.27	1	0	9.04 ± 0.19	1.00782	0.0112418	0.999977	9.25 ± 0.37	0.872873	-0.196156	0.938355	8.86 ± 0.30	1.13979	0.188763	0.932087
100155050	DNA (cytosine-5-)-methyltransferase 3 beta (Dnmt 3b)	7.17 ± 0.13	1	0	7.19 ± 0.08	0.984803	-0.0220926	0.999512	7.31 ± 0.41	0.908255	-0.138831	0.928803	7.04 ± 0.09	1.09881	0.135948	0.921969
100518823	DNA (cytosine-5-)-methyltransferase 3 alpha (Dnmt3a)	2.75 ± 0.12	1	0	2.74 ± 0.11	1.00507	0.00728943	0.999941	2.58 ± 0.23	1.12637	0.17168	0.718954	2.56 ± 0.05	1.13914	0.187939	0.598801
100152215	(Biglycan) BGN	-0.73 ± 0.20	1	0	-0.79 ± 0.14	1.04183	0.0591232	0.994954	-1.64 ± 0.22	1.87819	0.90934	0.0201617	-0.74 ± 0.23	1.00605	0.00870485	0.999988
733669	Coiled-coil domain containing 80 (CCDC80)	2.50 ± 0.19	1	0	2.59 ± 0.22	0.943162	-0.084422	0.990669	2.44 ± 0.37	1.04639	0.0654185	0.996021	2.46 ± 0.25	1.0292	0.0415303	0.999009
106506774	Homeobox A10 (HOXA10)	6.11 ± 0.28	1	0	7.70 ± 0.92	0.332568	-1.58828	0.311266	7.34 ± 0.96	0.42672	-1.22864	0.509441	7.29 ± 0.79	0.439429	-1.1863	0.486594
100156150	Androgen Receptor (AR)	8.89 ± 0.58	1	0	8.14 ± 0.43	1.68791	0.755236	0.689357	7.35 ± 0.47	2.90367	1.53788	0.181206	8.66 ± 0.63	1.17498	0.232631	0.981095
397290	Estrogen-related receptor gamma (ESRG)	10.86 ± 0.38	1	0	10.07 ± 0.19	1.73066	0.791321	0.306956	10.79 ± 0.46	1.0525	0.0738269	0.998077	10.06 ± 0.29	1.73731	0.796851	0.258229
100517120	SPARC (secreted protein acidic and cysteine rich)	-0.06 ± 0.21	1	0	0.10 ± 0.14	0.895802	-0.158748	0.864473	-0.43 ± 0.19	1.29575	0.373786	0.334414	-0.18 ± 0.07	1.09017	0.124553	0.914474
		HEART
		Control			Acceptable Daily Intake Level (ADI)				No Effect Level (NOEL)				HIGH
Gene ID	Gene Name	∆Cq ± SEM	Fold Change	Log Fold Change	∆Cq ± SEM	Fold Change	Log Fold Change	p-value	∆Cq ± SEM	Fold Change	Log Fold Change	p-value	∆Cq ± SEM	Fold Change	Log Fold Change	p-value
100518817	5'-aminolevulinate synthase 2 (ALAS2)	4.38 ± 0.67	1	0	4.28 ± 0.67	1.07189	0.100153	0.999168	4.69 ± 0.55	0.807227	-0.308953	0.97102	4.40 ± 0.59	0.986963	-0.0189321	0.999994
100622056	2,3-bisphosphoglycerate mutase (BPGM)	1.98 ± 0.21	1	0	2.56 ± 0.03	0.667724	-0.582676	0.0453433	2.51 ± 0.11	0.690414	-0.534467	0.0510462	2.52 ± 0.12	0.685599	-0.544563	0.0455316
100151828	Mitotic checkpoint serine/threonine kinase (BUB1)	9.68 ± 0.30	1	0	9.94 ± 0.48	0.83221	-0.26498	0.935597	9.85 ± 0.44	0.887109	-0.172816	0.975691	9.36 ± 0.31	1.24504	0.316192	0.878037
100154160	CDC42EP3 (Cdc42 effector protein 3)	0.56 ± 0.27	1	0	0.56 ± 0.08	1.00582	0.00837007	0.999976	0.76 ± 0.07	0.871744	-0.198023	0.758344	0.63 ± 0.07	0.952796	-0.0697613	0.983491
100520667	Coiled-coil domain containing 34 (CCDC34)	0.23 ± 0.85	1	0	0.93 ± 0.51	0.617576	-0.695312	0.764473	0.41 ± 0.05	0.88133	-0.182246	0.992074	0.38 ± 0.37	0.902777	-0.147559	0.995672
397584	CDC42EP4 (Cdc42 effector protein 4)	7.25 ± 1.26	1	0	9.50 ± 1.50	0.209141	-2.25745	0.327732	7.97 ± 0.29	0.607661	-0.718661	0.920194	8.02 ± 0.56	0.584436	-0.774882	0.90318
100515210	Cyclin I (CCNI)	-0.50 ± 0.14	1	0	-0.19 ± 0.10	0.807417	-0.308614	0.144292	-0.16 ± 0.03	0.791664	-0.337041	0.0786046	-0.01 ± 0.09	0.713171	-0.487681	0.0094441
100155744	CDC42 binding protein kinase alpha (DMPK-like) (CDC42BPA)	1.25 ± 0.57	1	0	1.25 ± 0.10	1.00332	0.00478559	0.999996	0.98 ± 0.04	1.21307	0.278657	0.893706	1.16 ± 0.12	1.07009	0.0977279	0.994225
397582	Growth arrest and DNA-damage-inducible, beta (GADD45B)	5.16 ± 0.11	1	0	5.02 ± 0.10	1.10381	0.142485	0.762447	5.11 ± 0.11	1.03227	0.0458138	0.98563	5.20 ± 0.13	0.971468	-0.0417614	0.986243
100153176	Growth arrest and DNA-damage-inducible, alpha (GADD45A)	-1.05 ± 0.22	1	0	-1.42 ± 0.11	1.29249	0.370152	0.396012	-1.46 ± 0.14	1.33624	0.41818	0.256539	-1.42 ± 0.18	1.29646	0.374574	0.34094
397435	Growth arrest-specific 1 (GAS1)	3.57 ± 0.31	1	0	3.80 ± 0.20	0.856041	-0.224248	0.842332	3.28 ± 0.15	1.2228	0.290183	0.685129	3.73 ± 0.13	0.896212	-0.158088	0.92103
100037301	Hydroxysteroid (17-beta) dehydrogenase 7 (HSD17B7)	3.92 ± 0.18	1	0	3.97 ± 0.13	0.966638	-0.0489521	0.991504	3.92 ± 0.07	0.998285	-0.00247687	1	4.16 ± 0.11	0.848085	-0.237719	0.463309
100152165	Phosphatase and tensin homolog (PTEN)	0.50 ± 0.23	1	0	0.61 ± 0.08	0.927391	-0.10875	0.950762	0.77 ± 0.08	0.830087	-0.268665	0.53227	0.63 ± 0.14	0.912347	-0.132345	0.897817
100524967	Tumor suppressor p53-binding protein 1	5.18 ± 1.11	1	0	5.69 ± 0.52	0.702458	-0.509515	0.933655	4.95 ± 0.09	1.1665	0.222181	0.992332	5.36 ± 0.29	0.882076	-0.181025	0.995936
100302109	RAS-like, estrogen-regulated, growth inhibitor (RERG)	4.56 ± 0.32	1	0	4.93 ± 0.33	0.772496	-0.3724	0.779101	5.33 ± 0.23	0.584136	-0.775623	0.223515	5.05 ± 0.37	0.709584	-0.494956	0.559755
100514136	BTG anti-proliferation factor 2 (BTG2)	0.51 ± 0.66	1	0	1.31 ± 0.20	0.574974	-0.798433	0.434768	1.72 ± 0.04	0.43201	-1.21086	0.114006	1.84 ± 0.08	0.39886	-1.32605	0.0791272
100517117	Actin, gamma 2, smooth muscle, enteric (Actg2)	6.53 ± 0.53	1	0	6.96 ± 0.54	0.744189	-0.42626	0.891928	6.63 ± 0.48	0.934441	-0.0978253	0.997987	6.29 ± 0.43	1.1786	0.23708	0.973994
100627208	Luteinizing hormone/choriogonadotropin receptor (Lhcgr)	7.59 ± 0.26	1	0	7.68 ± 0.22	0.941486	-0.0869889	0.99348	7.60 ± 0.39	0.991529	-0.0122734	0.999974	8.09 ± 0.18	0.708908	-0.496329	0.454815
606746	Cyclin-dependent kinase inhibitor 2D (CDKN2D)	9.03 ± 0.51	1	0	6.99 ± 0.47	4.12505	2.04441	0.0448412	6.40 ± 0.67	6.21052	2.63471	0.00588	5.62 ± 0.41	10.6421	3.41171	0.000638042
100156264	Cyclin-dependent kinase inhibitor 2C (CDKN2C)	2.37 ± 0.20	1	0	3.11 ± 0.07	0.60099	-0.734586	0.00756751	3.00 ± 0.07	0.65041	-0.620579	0.0156798	2.89 ± 0.11	0.701746	-0.51098	0.0499011
100525779	Hypermethylated in cancer 1 (HIC1)	9.11 ± 1.39	1	0	11.71 ± 1.54	0.165152	-2.59813	0.287906	10.01 ± 0.2	0.5352	-0.90185	0.886404	10.17 ± 0.74	0.480059	-1.05872	0.831988
100521443	Inter-alpha-trypsin inhibitor heavy chain family, member 5 (ITIH5)	1.92 ± 0.27	1	0	2.68 ± 0.39	0.590507	-0.759973	0.0990986	2.44 ± 0.10	0.696259	-0.522305	0.274244	2.58 ± 0.09	0.63033	-0.66582	0.129258
100628202	Large tumor suppressor kinase 1 (LATS1)	1.54 ± 0.06	1	0	1.86 ± 0.08	0.803928	-0.314862	0.00451634	1.91 ± 0.06	0.773071	-0.371328	0.000579056	1.92 ± 0.04	0.772662	-0.372091	0.000609824
100155418	Retinoblastoma 1 (RB1)	4.52 ± 1.14	1	0	4.17 ± 0.48	1.27449	0.349918	0.97815	3.52 ± 0.12	1.99967	0.999764	0.654234	3.90 ± 0.38	1.54192	0.624726	0.877564
100516578	Death-associated protein kinase 1 (DAPK1)	3.90 ± 0.16	1	0	4.07 ± 0.23	0.887763	-0.171753	0.815697	3.89 ± 0.08	1.00571	0.00820819	0.999992	4.03 ± 0.16	0.910896	-0.134642	0.87609
100155884	Secreted frizzled-related protein 5 (SFRP5)	6.08 ± 0.46	1	0	7.11 ± 0.47	0.491886	-1.0236	0.298815	6.47 ± 0.56	0.767932	-0.380949	0.86766	6.67 ± 0.17	0.666634	-0.585033	0.662104
100516830	Secreted frizzled-related protein 1 (SFRP1)	3.37 ± 0.15	1	0	3.60 ± 0.30	0.85214	-0.230838	0.784614	3.52 ± 0.22	0.901035	-0.150345	0.913564	3.66 ± 0.18	0.817571	-0.290583	0.611731
397396	Neurofibromin 2 (NF2)	2.46 ± 0.41	1	0	2.61 ± 0.23	0.900197	-0.151688	0.967902	2.18 ± 0.05	1.21426	0.280073	0.816535	2.25 ± 0.18	1.1569	0.210265	0.907059
100520699	Cyclin-dependent kinase inhibitor 1B (CDKN1B)	0.20 ± 0.24	1	0	0.17 ± 0.04	1.02176	0.0310563	0.998475	0.18 ± 0.13	1.01428	0.020453	0.999554	0.24 ± 0.08	0.973493	-0.0387576	0.996226
100515404	Cyclin-dependent kinase inhibitor 1A (CDKN1A)	4.13 ± 0.19	1	0	4.13 ± 0.20	0.995956	-0.00584596	0.999998	3.56 ± 0.22	1.47705	0.562723	0.240606	4.01 ± 0.32	1.08174	0.11336	0.973474
100523679	Methyl-CpG binding domain protein 1 (MBD1)	6.37 ± 1.01	1	0	7.21 ± 0.99	0.560553	-0.835078	0.804668	5.52 ± 0.22	1.80117	0.848934	0.765476	6.28 ± 0.41	1.06573	0.0918368	0.999467
100511216	Methyl CpG binding protein 2 (MeCP2)	2.92 ± 0.12	1	0	2.96 ± 0.12	0.974302	-0.0375591	0.988034	3.13 ± 0.01	0.865864	-0.207788	0.312248	3.00 ± 0.08	0.950152	-0.0737702	0.905762
100152579	O-6-methylguanine-DNA methyltransferase (MGMT)	2.68 ± 0.06	1	0	2.37 ± 0.19	1.23464	0.30409	0.18778	2.11 ± 0.07	1.48431	0.569789	0.00491938	2.26 ± 0.13	1.33192	0.413506	0.0400105
396697	DNA (cytosine-5-)-methyltransferase 1 (Dnmt1)	1.09 ± 0.08	1	0	0.90 ± 0.08	1.14367	0.193674	0.425398	0.91 ± 0.08	1.13671	0.18486	0.420859	0.94 ± 0.14	1.1084	0.148485	0.575777
100152951	IAP-binding mitochondrial protein (Diablo)	0.56 ± 0.10	1	0	0.75 ± 0.09	0.878669	-0.186608	0.415836	0.81 ± 0.06	0.83785	-0.255237	0.161854	0.75 ± 0.10	0.873648	-0.194875	0.348636
100621622	Ras association (RalGDS/AF-6) domain family member 1 (RASSF1)	1.93 ± 0.11	1	0	2.18 ± 0.10	0.846137	-0.241037	0.262926	2.01 ± 0.10	0.947793	-0.0773554	0.896874	1.98 ± 0.07	0.968101	-0.0467711	0.968208
407247	Glutathione S-transferase alpha 4 (GSTA4)	3.83 ± 0.25	1	0	3.47 ± 0.34	0.587282	-0.767875	0.77517	3.72 ± 0.36	0.615596	-0.699943	0.985789	3.97 ± 0.30	0.484322	-1.04596	0.977102
100621090	Phosphoserine aminotransferase 1 (PSAT1)	6.23 ± 0.62	1	0	5.17 ± 0.39	1.28484	0.361588	0.273103	6.09 ± 0.28	1.08484	0.117486	0.991566	6.03 ± 0.18	0.907944	-0.139326	0.976479
100048932	Estrogen receptor 2 (ER beta) (ESR2)	-7.14 ± 4.14	1	0	-4.25 ± 5.84	2.07949	1.05623	0.961619	-4.65 ± 5.33	1.10191	0.14001	0.969684	-5.05 ± 5.16	1.14798	0.199095	0.981419
100525560	Estrogen receptor 1 (ESR 1)	10.69 ± 0.86	1	0	10.60 ± 0.39	1.06325	0.0884757	0.999215	9.95 ± 0.26	1.66471	0.735269	0.695035	9.64 ± 0.31	2.06484	1.04603	0.444672
100155050	DNA (cytosine-5-)-methyltransferase 3 beta (Dnmt 3b)	8.66 ± 0.32	1	0	8.39 ± 0.30	1.21027	0.275333	0.844816	8.63 ± 0.27	1.02732	0.0388786	0.999251	8.43 ± 0.17	1.17489	0.232531	0.878771
100518823	DNA (cytosine-5-)-methyltransferase 3 alpha (Dnmt3a)	2.25 ± 0.04	1	0	2.47 ± 0.08	0.860166	-0.217313	0.177428	2.74 ± 0.13	0.709702	-0.494715	0.000842856	2.73 ± 0.05	0.718552	-0.476835	0.00118782
100152215	(Biglycan) BGN	2.27 ± 0.21	1	0	2.13 ± 0.17	1.10763	0.147473	0.929409	2.19 ± 0.21	1.05814	0.0815296	0.983982	2.05 ± 0.20	1.16909	0.22539	0.760876
733669	Coiled-coil domain containing 80 (CCDC80)	0.89 ± 0.20	1	0	1.47 ± 0.19	0.669839	-0.578115	0.119761	1.25 ± 0.20	0.783267	-0.352424	0.398939	1.25 ± 0.12	0.782392	-0.354037	0.403318
100156150	Androgen Receptor (AR)	7.47 ± 0.11	1	0	6.87 ± 0.62	1.51726	0.601465	0.39555	7.85 ± 0.24	0.765291	-0.38592	0.674072	7.66 ± 0.21	0.872405	-0.19693	0.928278
397290	Estrogen-related receptor gamma (ESRG)	2.72 ± 0.33	1	0	2.86 ± 0.10	0.913046	-0.13124	0.959436	2.79 ± 0.08	0.95594	-0.0650086	0.994193	2.73 ± 0.17	0.997381	-0.00378369	0.999997
100517120	SPARC (secreted protein acidic and cysteine rich)	-0.33 ± 0.33	1	0	-0.13 ± 0.29	0.866556	-0.206635	0.920216	-0.29 ± 0.27	0.96831	-0.0464586	0.9988	-0.02 ± 0.12	0.801467	-0.319285	0.741381
		SKELETAL MUSCLE
		Control			Acceptable Daily Intake Level (ADI)				No Effect Level (NOEL)				HIGH
Gene ID	Gene Name	∆Cq ± SEM	Fold Change	Log Fold Change	∆Cq ± SEM	Fold Change	Log Fold Change	p-value	∆Cq ± SEM	Fold Change	Log Fold Change	p-value	∆Cq ± SEM	Fold Change	Log Fold Change	p-value
100518817	5'-aminolevulinate synthase 2 (ALAS2)	6.57 ± 0.48	1	0	6.28 ± 0.36	1.22182	0.289036	0.951275	6.23 ± 0.34	1.26473	0.338825	0.914625	5.20 ± 0.56	2.59278	1.3745	0.10952
100622056	2,3-bisphosphoglycerate mutase (BPGM)	-0.62 ± 0.09	1	0	-0.65 ± 0.19	1.02033	0.0290297	0.9988	-0.02 ± 0.14	0.658959	-0.601739	0.0388981	-0.33 ± 0.23	0.816788	-0.291967	0.441462
100154160	CDC42EP3 (Cdc42 effector protein 3)	0.53 ± 0.10	1	0	0.53 ± 0.17	0.999266	-0.00105911	0.999999	0.87 ± 0.16	0.788452	-0.342906	0.202154	0.41 ± 0.13	1.08931	0.12341	0.850067
100520667	Coiled-coil domain containing 34 (CCDC34)	-3.90 ± 0.12	1	0	-2.71 ± 0.16	0.437593	-1.19234	0.00380752	-2.76 ± 0.31	0.452421	-1.14426	0.00311814	-4.02 ± 0.22	1.08532	0.118125	0.958547
397584	CDC42EP4 (Cdc42 effector protein 4)	8.03 ± 0.64	1	0	10.04 ± 0.41	0.248761	-2.00717	0.0843098	9.78 ± 0.45	0.298082	-1.74622	0.114385	8.21 ± 0.71	0.88119	-0.182475	0.992158
100515210	Cyclin I (CCNI)	0.12 ± 0.24	1	0	-0.47 ± 0.08	1.49915	0.584146	0.272884	-0.33 ± 0.33	1.35913	0.442681	0.433639	0.15 ± 0.19	0.977233	-0.0332259	0.999418
100155744	CDC42 binding protein kinase alpha (DMPK-like) (CDC42BPA)	3.32 ± 0.40	1	0	2.88 ± 0.20	1.3592	0.442754	0.673286	3.35 ± 0.24	0.975727	-0.03545	0.999609	2.56 ± 0.29	1.69059	0.757528	0.232441
397582	Growth arrest and DNA-damage-inducible, beta (GADD45B)	5.67 ± 0.23	1	0	5.64 ± 0.32	1.01612	0.0230715	0.999899	5.83 ± 0.19	0.894563	-0.160745	0.961594	5.46 ± 0.42	1.15311	0.205536	0.921886
100153176	Growth arrest and DNA-damage-inducible, alpha (GADD45A)	2.77 ± 0.22	1	0	2.51 ± 0.12	1.19292	0.254499	0.836021	2.43 ± 0.19	1.26432	0.338367	0.653394	2.17 ± 0.37	1.51524	0.599549	0.234503
397435	Growth arrest-specific 1 (GAS1)	4.13 ± 0.15	1	0	4.12 ± 0.17	1.00698	0.0100358	0.99988	4.53 ± 0.14	0.759857	-0.3962	0.226598	3.97 ± 0.20	1.12357	0.168092	0.802192
100037301	Hydroxysteroid (17-beta) dehydrogenase 7 (HSD17B7)	4.59 ± 0.19	1	0	4.81 ± 0.07	0.858173	-0.22066	0.661727	4.57 ± 0.16	1.01638	0.0234439	0.998805	4.15 ± 0.10	1.3562	0.439572	0.131508
100152165	Phosphatase and tensin homolog (PTEN)	0.50 ± 0.12	1	0	1.52 ± 0.11	0.493029	-1.02026	0.00074545	1.28 ± 0.13	0.580199	-0.78538	0.00403747	0.07 ± 0.22	1.33944	0.42163	0.141455
100524967	Tumor suppressor p53-binding protein 1	4.54 ± 0.25	1	0	5.76 ± 0.28	0.429089	-1.22065	0.0116226	5.74 ± 0.16	0.436358	-1.19642	0.00844628	4.81 ± 0.29	0.830088	-0.268664	0.79093
100302109	RAS-like, estrogen-regulated, growth inhibitor (RERG)	4.18 ± 0.39	1	0	3.88 ± 0.35	1.23061	0.299372	0.912514	4.67 ± 0.47	0.71458	-0.484833	0.683291	5.16 ± 0.21	0.506694	-0.980813	0.18029
100514136	BTG anti-proliferation factor 2 (BTG2)	-0.84 ± 0.59	1	0	-0.23 ± 0.60	0.653658	-0.613392	0.736623	-0.40 ± 0.16	0.736103	-0.44202	0.85438	-0.23 ± 0.45	0.656474	-0.607191	0.706691
100517117	Actin, gamma 2, smooth muscle, enteric (Actg2)	8.99 ± 1.45	1	0	7.30 ± 0.45	3.24089	1.69639	0.59189	6.57 ± 0.68	5.3536	2.42051	0.276503	6.22 ± 0.98	6.85392	2.77693	0.185984
606746	Cyclin-dependent kinase inhibitor 2D (CDKN2D)	4.19 ± 0.69	1	0	3.24 ± 0.63	1.93442	0.9519	0.65001	3.78 ± 0.68	1.33176	0.413333	0.94323	5.53 ± 0.59	0.396763	-1.33365	0.354834
100156264	Cyclin-dependent kinase inhibitor 2C (CDKN2C)	-0.23 ± 0.19	1	0	0.75 ± 0.19	0.508456	-0.975804	0.0300104	0.91 ± 0.21	0.455076	-1.13582	0.0073659	-0.01 ± 0.32	0.861027	-0.215869	0.84757
100525779	Hypermethylated in cancer 1 (HIC1)	9.30 ± 0.50	1	0	12.66 ± 0.74	0.0970255	-3.36549	0.00205984	12.96 ± 0.68	0.0792322	-3.65777	0.000538638	8.68 ± 0.28	1.53431	0.617588	0.769293
100521443	Inter-alpha-trypsin inhibitor heavy chain family, member 5 (ITIH5)	2.75 ± 0.20	1	0	3.25 ± 0.07	0.709855	-0.494403	0.0891178	3.39 ± 0.10	0.645055	-0.632505	0.0174304	2.51 ± 0.12	1.18397	0.243632	0.513984
100628202	Large tumor suppressor kinase 1 (LATS1)	0.64 ± 0.25	1	0	1.14 ± 0.11	0.705241	-0.503812	0.431215	1.21 ± 0.18	0.671417	-0.574718	0.278059	0.46 ± 0.36	1.13153	0.178279	0.922291
100155418	Retinoblastoma 1 (RB1)	4.02 ± 0.31	1	0	3.96 ± 0.38	1.0418	0.0590851	0.998603	4.13 ± 0.29	0.927767	-0.108165	0.99092	3.90 ± 0.35	1.08757	0.121111	0.987465
100516578	Death-associated protein kinase 1 (DAPK1)	7.24 ± 0.42	1	0	6.76 ± 0.09	1.39427	0.479507	0.935331	8.29 ± 1.24	0.483378	-1.04878	0.565709	7.54 ± 0.28	0.81419	-0.296562	0.979539
100155884	Secreted frizzled-related protein 5 (SFRP5)	5.65 ± 0.37	1	0	5.91 ± 0.38	0.831429	-0.266336	0.919713	6.32 ± 0.11	0.628556	-0.669887	0.401663	6.15 ± 0.45	0.704308	-0.505721	0.614213
100516830	Secreted frizzled-related protein 1 (SFRP1)	6.26 ± 0.54	1	0	6.33 ± 0.25	0.94943	-0.0748659	0.998866	6.37 ± 0.32	0.921835	-0.117419	0.994628	6.44 ± 0.44	0.88196	-0.181215	0.981865
397396	Neurofibromin 2 (NF2)	2.14 ± 0.11	1	0	1.96 ± 0.14	1.12634	0.171638	0.800676	2.08 ± 0.19	1.04084	0.0577474	0.988261	1.88 ± 0.17	1.19682	0.25921	0.496559
100520699	Cyclin-dependent kinase inhibitor 1B (CDKN1B)	-0.73 ± 0.10	1	0	-0.80 ± 0.09	1.05095	0.0716874	0.950471	-0.67 ± 0.11	0.958899	-0.0605499	0.968051	-0.75 ± 0.16	1.01712	0.0244838	0.99776
100515404	Cyclin-dependent kinase inhibitor 1A (CDKN1A)	-0.45 ± 0.33	1	0	-0.08 ± 0.40	0.770019	-0.377034	0.838858	0.23 ± 0.32	0.623925	-0.680555	0.438676	0.20 ± 0.45	0.633816	-0.657864	0.466432
100523679	Methyl-CpG binding domain protein 1 (MBD1)	5.01 ± 0.32	1	0	5.61 ± 0.32	0.659949	-0.599574	0.52179	5.71 ± 0.41	0.613642	-0.704531	0.351481	5.36 ± 0.31	0.780255	-0.357983	0.804966
100511216	Methyl CpG binding protein 2 (MeCP2)	2.35 ± 0.12	1	0	2.40 ± 0.07	0.96643	-0.0492626	0.990026	1.98 ± 0.10	1.28841	0.365594	0.218669	2.26 ± 0.23	1.06469	0.0904326	0.946677
100152579	O-6-methylguanine-DNA methyltransferase (MGMT)	2.66 ± 0.12	1	0	2.80 ± 0.07	0.911971	-0.13294	0.917331	2.37 ± 0.23	1.22639	0.294421	0.46184	2.60 ± 0.19	1.04126	0.0583297	0.988605
396697	DNA (cytosine-5-)-methyltransferase 1 (Dnmt1)	5.43 ± 0.35	1	0	4.48 ± 0.16	1.92419	0.944253	0.189992	4.78 ± 0.42	1.56317	0.644479	0.419407	5.51 ± 0.34	0.943178	-0.0843976	0.996067
100152951	IAP-binding mitochondrial protein (Diablo)	0.67 ± 0.09	1	0	0.82 ± 0.09	0.900861	-0.150624	0.41503	0.71 ± 0.06	0.970084	-0.0438184	0.954979	0.64 ± 0.04	1.01953	0.0278987	0.989846
100621622	Ras association (RalGDS/AF-6) domain family member 1 (RASSF1)	1.49 ± 0.11	1	0	1.60 ± 0.07	0.923263	-0.115186	0.838188	1.38 ± 0.13	1.0782	0.108624	0.859376	1.30 ± 0.14	1.14001	0.18904	0.538587
407247	Glutathione S-transferase alpha 4 (GSTA4)	5.00 ± 0.40	1	0	4.23 ± 0.33	1.69412	0.760532	0.523739	4.34 ± 0.56	1.57703	0.657209	0.583892	5.38 ± 0.41	0.768009	-0.380805	0.868705
100621090	Phosphoserine aminotransferase 1 (PSAT1)	5.14 ± 0.40	1	0	5.69 ± 0.39	0.683743	-0.548473	0.718067	6.54 ± 0.35	0.377674	-1.40479	0.0712485	4.74 ± 0.52	1.31336	0.393266	0.849399
100518823	DNA (cytosine-5-)-methyltransferase 3 alpha (Dnmt3a)	3.93 ± 0.81	1	0	1.94 ± 0.11	3.97837	1.99218	0.182119	2.98 ± 0.66	1.93681	0.953679	0.665464	4.32 ± 0.82	0.765012	-0.386446	0.963879
100152215	(Biglycan) BGN	3.88 ± 0.60	1	0	2.39 ± 0.16	2.79736	1.48406	0.155758	3.22 ± 0.64	1.57424	0.654658	0.691177	3.83 ± 0.30	1.0343	0.0486548	0.999768
733669	Coiled-coil domain containing 80 (CCDC80)	1.06 ± 0.18	1	0	0.75 ± 0.22	1.23477	0.304246	0.769061	1.57 ± 0.33	0.702339	-0.50976	0.365522	0.33 ± 0.29	1.65143	0.723716	0.135556
106506774	Homeobox A10 (HOXA10)	0.45 ± 0.10	1	0	0.55 ± 0.18	0.930518	-0.103894	0.887503	0.78 ± 0.10	0.795899	-0.329342	0.161875	0.39 ± 0.12	1.04243	0.0599523	0.973239
100156150	Androgen Receptor (AR)	4.52 ± 0.58	1	0	2.68 ± 0.14	3.58841	1.84334	0.0858449	4.00 ± 0.51	1.43637	0.522432	0.83648	4.95 ± 0.67	0.743988	-0.426648	0.900125
397290	Estrogen-related receptor gamma (ESRG)	5.20 ± 0.37	1	0	4.36 ± 0.30	1.79026	0.84017	0.49021	4.69 ± 0.47	1.42281	0.508746	0.772883	5.44 ± 0.63	0.851197	-0.232436	0.969095
100517120	SPARC (secreted protein acidic and cysteine rich)	-0.37 ± 0.35	1	0	-1.39 ± 0.09	2.02362	1.01694	0.126552	-0.65 ± 0.33	1.21537	0.2814	0.872348	-0.09 ± 0.39	0.820471	-0.285476	0.873081

## Sheet: Table S4 Global DNA Methylation
F0 TISSUE	Control	Acceptable Daily Intake Level (ADI)	No Effect Level (NOEL)	HIGH
	Methylation (%) ± SEM	Methylation (%) ± SEM	Methylation (%) ± SEM	Methylation (%) ± SEM
LIVER	71.67 ± 0.60	72.78 ± 0.25	71.82 ± 1.29	72.57 ± 0.83
SKELETAL MUSCLE	68.63 ± 0.98	67.45 ± 1.19	68.17 ± 1.73	66.69 ± 1.59
CORPUS LUTEUM	74.41 ± 0.46	73.25 ± 0.22	73.53 ± 0.23	73.32 ± 0.43
ENDOMETRIUM	74.76 ± 0.59	73.98 ± 0.45	75.72 ± 0.23	74.76 ± 0.24
HEART	73.01 ± 0.38	71.63 ± 0.62	74.70 ± 0.42	72.26 ± 0.92
SPLEEN	79.68 ± 1.61	79.26 ± 1.11	80.37 ± 1.27	77.80 ± 0.27

## Sheet: Table S5 Local DNA Methylation
CDKN2D
F0 LIVER
	Control	Acceptable Daily Intake Level (ADI)		No Effect Level (NOEL)		HIGH
CpN Site	Methylation (%) ± SEM	Methylation (%) ± SEM	p-value	Methylation (%) ± SEM	p-value	Methylation (%) ± SEM	p-value
-270 CpG	5.05 ± 0.37	6.15 ± 0.09	0.023	4.09 ± 0.12	0.034	3.88 ± 0.18	0.009
-267 CpC	9.30 ± 0.55	9.84 ± 0.21	0.629	6.79 ± 0.19	0	7.03 ± 0.14	0.001
-256 CpG	3.69 ± 0.29	3.02 ± 0.18	0.22	2.87 ± 0.23	0.082	3.19 ± 0.26	0.386
-252 CpG	5.27 ± 0.26	5.18 ± 0.14	0.993	4.74 ± 0.31	0.394	4.95 ± 0.31	0.748
-249 CpG	10.98 ± 0.53	12.29 ± 0.39	0.122	9.24 ± 0.26	0.021	9.37 ± 0.38	0.034
-246 CpA	5.12 ± 0.46	5.53 ± 0.25	0.829	4.59 ± 0.25	0.66	5.15 ± 0.46	1
-242 CpC	8.67 ± 0.33	9.48 ± 0.39	0.144	6.66 ± 0.16	0	6.88 ± 0.14	0.001
-229 CpG	4.16 ± 0.19	4.79 ± 0.31	0.283	3.90 ± 0.33	0.817	3.50 ± 0.25	0.204
-216 CpG	9.35 ± 0.42	9.76 ± 0.45	0.824	6.85 ± 0.41	0.001	7.04 ± 0.25	0.001
-200 CpG	17.76 ± 0.87	20.45 ± 0.30	0.019	13.83 ± 0.19	0.001	14.78 ± 0.46	0.006
-190 CpG	8.50 ± 0.54	9.33 ± 0.64	0.534	6.47 ± 0.29	0.02	6.70 ± 0.44	0.04
-183 CpA	1.86 ± 0.15	1.28 ± 0.44	0.382	1.52 ± 0.17	0.723	1.46 ± 0.37	0.623
F0 ENDOMETRIUM
	Control	Acceptable Daily Intake Level (ADI)		No Effect Level (NOEL)		HIGH
CpN Site	Methylation (%) ± SEM	Methylation (%) ± SEM	p-value	Methylation (%) ± SEM	p-value	Methylation (%) ± SEM	p-value
-270 CpG	3.61 ± 0.31	3.28 ± 0.30	0.791	3.04 ± 0.04	0.393	3.20 ± 0.41	0.646
-267 CpC	5.22 ± 0.60	4.85 ± 0.20	0.832	4.47 ± 0.22	0.349	4.15 ± 0.21	0.123
-256 CpG	2.41 ± 0.25	2.07 ± 0.17	0.522	2.14 ± 0.23	0.646	2.19 ± 0.10	0.772
-252 CpG	3.42 ± 0.48	3.32 ± 0.12	0.99	3.39 ± 0.13	0.999	2.96 ± 0.16	0.518
-249 CpG	7.17 ± 0.87	5.53 ± 0.26	0.141	6.03 ± 0.45	0.332	5.11 ± 0.26	0.04
-246 CpA	3.37 ± 0.43	2.77 ± 0.17	0.507	2.81 ± 0.29	0.515	2.33 ± 0.37	0.108
-242 CpC	5.18 ± 0.84	4.50 ± 0.32	0.65	4.35 ± 0.20	0.466	4.24 ± 0.10	0.373
-229 CpG	2.42 ± 0.46	1.94 ± 0.14	0.572	2.10 ± 0.15	0.776	1.94 ± 0.26	0.526
-216 CpG	5.65 ± 0.51	5.57 ± 0.52	0.998	4.43 ± 0.19	0.088	4.25 ± 0.25	0.046
-200 CpG	10.48 ± 1.90	8.95 ± 0.22	0.629	7.78 ± 0.22	0.181	7.18 ± 0.29	0.086
-190 CpG	5.19 ± 1.17	4.61 ± 0.20	0.873	3.67 ± 0.32	0.255	3.73 ± 0.15	0.281
-183 CpA	1.57 ± 0.28	1.39 ± 0.19	0.916	1.12 ± 0.29	0.418	1.52 ± 0.13	0.997
F0 CORPUS LUTEUM
	Control	Acceptable Daily Intake Level (ADI)		No Effect Level (NOEL)		HIGH
CpN Site	Methylation (%) ± SEM	Methylation (%) ± SEM	p-value	Methylation (%) ± SEM	p-value	Methylation (%) ± SEM	p-value
-270 CpG	4.30 ± 0.26	3.97 ± 0.05	0.801	3.51 ± 0.49	0.173	3.29 ± 0.16	0.065
-267 CpC	7.55 ± 0.42	7.66 ± 0.43	0.994	7.99 ± 0.31	0.734	6.66 ± 0.29	0.227
-256 CpG	2.80 ± 0.29	3.27 ± 0.36	0.513	3.23 ± 0.27	0.536	2.20 ± 0.10	0.27
-252 CpG	4.77 ± 0.59	4.75 ± 0.41	1	4.79 ± 0.20	1	4.44 ± 0.25	0.899
-249 CpG	9.03 ± 0.60	9.34 ± 0.50	0.97	8.95 ± 0.68	0.999	8.51 ± 0.40	0.849
-246 CpA	4.73 ± 0.23	4.83 ± 0.25	0.993	4.90 ± 0.22	0.958	4.80 ± 0.46	0.997
-242 CpC	8.04 ± 0.24	7.58 ± 0.34	0.59	7.68 ± 0.22	0.705	7.62 ± 0.37	0.616
-229 CpG	4.46 ± 0.28	4.61 ± 0.54	0.971	3.92 ± 0.15	0.436	3.80 ± 0.16	0.28
-216 CpG	8.38 ± 0.66	7.88 ± 0.45	0.838	8.34 ± 0.42	1	7.97 ± 0.24	0.885
-200 CpG	17.42 ± 0.60	16.88 ± 0.54	0.861	16.37 ± 0.40	0.433	14.50 ± 0.68	0.005
-190 CpG	8.83 ± 0.16	8.19 ± 0.45	0.293	8.09 ± 0.30	0.158	7.82 ± 0.22	0.04
-183 CpA	1.62 ± 0.08	1.95 ± 0.17	0.601	1.75 ± 0.16	0.946	1.46 ± 0.37	0.922
F1 EMBRYO
	Control	Acceptable Daily Intake Level (ADI)		No Effect Level (NOEL)		HIGH
CpN Site	Methylation (%) ± SEM	Methylation (%) ± SEM	p-value	Methylation (%) ± SEM	p-value	Methylation (%) ± SEM	p-value
-270 CpG	3.22 ± 0.22	2.22 ± 0.22	0.0896198	2.10 ± 0.35	0.0435413	2.38 ± 0.46	0.19192
-267 CpC	3.78 ± 0.4	2.78 ± 0.32	0.0406325	2.10 ± 0.18	0.00032175	2.00 ± 0.00	0.000314043
-256 CpG	1.67 ± 0.33	2.11 ± 0.31	0.67674	1.40 ± 0.37	0.892549	1.25 ± 0.31	0.733316
-252 CpG	2.78 ± 0.28	2.00 ± 0.24	0.139314	2.10 ± 0.10	0.205622	2.38 ± 0.46	0.635191
-249 CpG	4.56 ± 0.38	4.00 ± 0.24	0.535463	3.50 ± 0.40	0.0848166	3.25 ± 0.31	0.0370447
-246 CpA	2.78 ± 0.22	1.78 ± 0.22	0.00353379	1.90 ± 0.18	0.00886325	1.75 ± 0.16	0.00363214
-242 CpC	4.00 ± 0.29	3.11 ± 0.31	0.0404445	2.80 ± 0.13	0.00345356	2.88 ± 0.23	0.0098709
-229 CpG	1.89 ± 0.31	1.44 ± 0.24	0.56001	1.40 ± 0.31	0.467456	1.38 ± 0.26	0.472217
-216 CpG	3.89 ± 0.35	3.33 ± 0.17	0.265801	3.30 ± 0.15	0.208146	3.00 ± 0.27	0.0452178
-200 CpG	6.33 ± 0.41	4.78 ± 0.46	0.02644	4.10 ± 0.38	0.000894898	3.38 ± 0.32	4.87449e-05
-190 CpG	4.33 ± 0.37	3.11 ± 0.45	0.088908	2.70 ± 0.37	0.0136263	2.75 ± 0.37	0.0251461
-183 CpA	0.89 ± 0.31	0.89 ± 0.31	1	2.40 ± 1.74	0.572244	0.50 ± 0.33	0.987241
F1 LIVER
	Control	Acceptable Daily Intake Level (ADI)		No Effect Level (NOEL)		HIGH
CpN Site	Methylation (%) ± SEM	Methylation (%) ± SEM	p-value	Methylation (%) ± SEM	p-value	Methylation (%) ± SEM	p-value
-270 CpG	1.80 ± 0.11	2.25 ± 0.11	0.442	2.37 ± 0.14	0.269	2.48 ± 0.12	0.156
-267 CpC	2.81 ± 0.13	3.27 ± 0.12	0.266	4.36 ± 0.22	0	3.87 ± 0.21	0.004
-256 CpG	1.44 ± 0.12	1.37 ± 0.11	0.992	1.70 ± 0.13	0.689	1.49 ± 0.09	0.995
-252 CpG	2.08 ± 0.15	2.19 ± 0.19	0.982	2.88 ± 0.19	0.09	2.78 ± 0.22	0.15
-249 CpG	3.81 ± 0.25	4.83 ± 0.24	0.126	5.14 ± 0.29	0.036	4.86 ± 0.29	0.111
-246 CpA	2.02 ± 0.06	2.44 ± 0.06	0.315	2.95 ± 0.07	0.008	2.55 ± 0.08	0.167
-242 CpC	3.28 ± 0.12	3.85 ± 0.12	0.202	4.56 ± 0.14	0.02	4.17 ± 0.14	0.026
-229 CpG	1.42 ± 0.11	1.71 ± 0.07	0.632	2.02 ± 0.21	0.126	1.77 ± 0.21	0.497
-216 CpG	3.57 ± 0.26	4.32 ± 0.27	0.268	5.05 ± 0.32	0.011	4.63 ± 0.22	0.08
-200 CpG	5.61 ± 0.39	6.85 ± 0.35	0.15	8.89 ± 0.35	0	7.97 ± 0.28	0.003
-190 CpG	2.98 ± 0.20	3.99 ± 0.15	0.022	4.44 ± 0.13	0.001	4.17 ± 0.20	0.007
-183 CpA	0.91 ± 0.18	1.20 ± 0.19	0.763	1.15 ± 0.20	0.847	0.90 ± 0.25	1
PSAT1
F0 LIVER
	Control	Acceptable Daily Intake Level (ADI)		No Effect Level (NOEL)		HIGH
CpN Site	Methylation (%) ± SEM	Methylation (%) ± SEM	p-value	Methylation (%) ± SEM	p-value	Methylation (%) ± SEM	p-value
+121 CpT	5.29 ± 0.29	5.11 ± 0.11	0.926	4.38 ± 0.21	0.041	4.40 ± 0.27	0.048
+124 CpC	6.97 ± 0.25	6.60 ± 0.20	0.428	5.39 ± 0.12	0	5.28 ± 0.12	0
+128 CpG	4.70 ± 0.29	4.90 ± 0.10	0.912	3.72 ± 0.23	0.028	3.81 ± 0.26	0.048
+130 CpG	4.37 ± 0.27	4.50 ± 0.28	0.977	3.76 ± 0.18	0.246	3.36 ± 0.29	0.031
+134 CpG	4.73 ± 0.25	4.50 ± 0.35	0.861	3.42 ± 0.17	0.004	3.66 ± 0.23	0.017
+144 CpG	4.39 ± 0.24	4.62 ± 0.13	0.65	3.27 ± 0.10	0	3.09 ± 0.04	0
+156 CpG	17.87 ± 1.04	18.58 ± 0.20	0.842	13.04 ± 0.51	0	13.05 ± 0.37	0
+161 CpG	8.78 ± 0.52	8.81 ± 0.30	1	6.65 ± 0.34	0.002	6.58 ± 0.13	0.002
+168 CpG	9.45 ± 0.40	9.89 ± 0.16	0.604	6.83 ± 0.17	0	6.78 ± 0.21	0
+170 CpA	5.23 ± 0.36	5.10 ± 0.21	0.971	4.05 ± 0.12	0.009	4.19 ± 0.13	0.021
+173 CpG	8.43 ± 0.21	8.85 ± 0.34	0.537	7.09 ± 0.27	0.003	7.07 ± 0.18	0.003
+175 CpA	5.64 ± 0.18	5.82 ± 0.34	0.866	4.63 ± 0.11	0.003	4.79 ± 0.09	0.01
+177 CpC	7.72 ± 0.37	7.41 ± 0.33	0.852	5.85 ± 0.17	0.002	5.54 ± 0.37	0
F0 ENDOMETRIUM
	Control	Acceptable Daily Intake Level (ADI)		No Effect Level (NOEL)		HIGH
CpN Site	Methylation (%) ± SEM	Methylation (%) ± SEM	p-value	Methylation (%) ± SEM	p-value	Methylation (%) ± SEM	p-value
+121 CpT	4.67 ± 0.56	4.37 ± 0.11	0.874	3.87 ± 0.20	0.234	4.09 ± 0.16	0.469
+124 CpC	4.57 ± 0.54	4.19 ± 0.22	0.76	3.80 ± 0.22	0.243	3.42 ± 0.08	0.052
+128 CpG	3.15 ± 0.36	3.32 ± 0.08	0.93	2.64 ± 0.23	0.306	2.65 ± 0.11	0.32
+130 CpG	3.33 ± 0.40	2.93 ± 0.29	0.59	2.91 ± 0.13	0.509	2.66 ± 0.07	0.182
+134 CpG	3.07 ± 0.30	3.15 ± 0.25	0.984	2.90 ± 0.04	0.865	2.58 ± 0.12	0.223
+144 CpG	2.77 ± 0.25	2.54 ± 0.05	0.678	2.29 ± 0.14	0.146	2.36 ± 0.14	0.236
+156 CpG	10.53 ± 1.34	9.82 ± 0.54	0.868	8.83 ± 0.26	0.296	7.76 ± 0.25	0.051
+161 CpG	5.78 ± 0.62	4.82 ± 0.17	0.205	4.33 ± 0.19	0.028	4.22 ± 0.16	0.018
+168 CpG	5.86 ± 0.74	5.41 ± 0.19	0.822	4.73 ± 0.27	0.18	4.75 ± 0.12	0.188
+170 CpA	3.35 ± 0.33	3.03 ± 0.18	0.604	2.74 ± 0.09	0.128	2.57 ± 0.13	0.043
+173 CpG	5.30 ± 0.91	4.83 ± 0.42	0.878	4.57 ± 0.17	0.638	4.04 ± 0.17	0.241
+175 CpA	3.59 ± 0.63	3.30 ± 0.24	0.903	2.87 ± 0.18	0.375	2.83 ± 0.08	0.328
+177 CpC	4.81 ± 0.63	4.11 ± 0.20	0.415	4.03 ± 0.11	0.294	3.66 ± 0.09	0.081
F0 CORPUS LUTEUM
	Control	Acceptable Daily Intake Level (ADI)		No Effect Level (NOEL)		HIGH
CpN Site	Methylation (%) ± SEM	Methylation (%) ± SEM	p-value	Methylation (%) ± SEM	p-value	Methylation (%) ± SEM	p-value
+121 CpT	6.08 ± 0.22	6.26 ± 0.46	0.977	5.65 ± 0.41	0.743	5.99 ± 0.44	0.996
+124 CpC	6.85 ± 0.26	6.68 ± 0.31	0.99	5.33 ± 0.82	0.079	6.11 ± 0.27	0.552
+128 CpG	5.32 ± 0.15	5.12 ± 0.17	0.966	4.32 ± 0.64	0.155	4.64 ± 0.29	0.416
+130 CpG	4.87 ± 0.21	4.92 ± 0.23	1	4.45 ± 0.68	0.757	4.48 ± 0.13	0.802
+134 CpG	5.50 ± 0.20	5.24 ± 0.33	0.94	4.27 ± 0.67	0.079	4.66 ± 0.11	0.286
+144 CpG	4.04 ± 0.20	4.25 ± 0.27	0.959	3.81 ± 0.61	0.94	3.43 ± 0.15	0.478
+156 CpG	16.84 ± 0.73	17.42 ± 0.42	0.98	14.04 ± 2.34	0.288	15.37 ± 0.33	0.744
+161 CpG	9.18 ± 0.26	9.17 ± 0.62	1	6.42 ± 0.98	0.007	7.84 ± 0.17	0.246
+168 CpG	9.34 ± 0.35	9.02 ± 0.41	0.977	7.62 ± 1.21	0.188	7.93 ± 0.29	0.324
+170 CpA	4.99 ± 0.15	5.17 ± 0.39	0.983	4.40 ± 0.73	0.594	4.41 ± 0.10	0.609
+173 CpG	8.99 ± 0.21	8.32 ± 0.45	0.82	6.75 ± 1.15	0.051	8.16 ± 0.31	0.675
+175 CpA	5.75 ± 0.10	5.77 ± 0.31	1	4.76 ± 0.75	0.247	5.15 ± 0.29	0.615
+177 CpC	7.49 ± 0.26	7.64 ± 0.25	0.994	6.23 ± 0.93	0.202	6.55 ± 0.08	0.417
F1 EMBRYO
	Control	Acceptable Daily Intake Level (ADI)		No Effect Level (NOEL)		HIGH
CpN Site	Methylation (%) ± SEM	Methylation (%) ± SEM	p-value	Methylation (%) ± SEM	p-value	Methylation (%) ± SEM	p-value
+121 CpT	11.00 ± 0.75	9.44 ± 0.78	0.329796	8.30 ± 0.47	0.0333983	7.63 ± 0.98	0.0103624
+124 CpC	4.78 ± 0.49	3.67 ± 0.24	0.164913	3.60 ± 0.31	0.119924	4.00 ± 0.60	0.444808
+128 CpG	5.67 ± 0.53	4.56 ± 0.34	0.307581	3.60 ± 0.54	0.0173832	5.25 ± 0.62	0.900629
+130 CpG	7.11 ± 0.68	5.89 ± 0.56	0.599896	7.80 ± 0.79	0.877741	6.50 ± 1.24	0.921954
+134 CpG	10.33 ± 1.20	7.78 ± 0.52	0.274217	8.90 ± 1.32	0.684506	7.75 ± 1.25	0.288502
+144 CpG	9.33 ± 0.69	8.33 ± 1.13	0.944997	9.90 ± 1.66	0.988037	10.75 ± 2.52	0.874432
+156 CpG	15.56 ± 1.32	13.67 ± 1.33	0.806288	13.60 ± 1.89	0.778178	15.38 ± 2.61	0.999771
+161 CpG	5.78 ± 0.66	5.78 ± 0.60	1	5.20 ± 0.53	0.797003	6.38 ± 0.38	0.807273
+168 CpG	7.22 ± 0.57	6.33 ± 0.62	0.735075	6.50 ± 0.92	0.823052	7.25 ± 0.75	0.999988
+170 CpA	3.67 ± 0.73	2.78 ± 0.60	0.598384	2.90 ± 0.50	0.680565	2.25 ± 0.56	0.265744
+173 CpG	6.78 ± 0.62	6.33 ± 0.33	0.9251	6.10 ± 0.53	0.776714	5.00 ± 0.98	0.150595
+175 CpA	3.44 ± 0.67	3.33 ± 0.33	0.998262	3.00 ± 0.56	0.903478	3.13 ± 0.74	0.965763
+177 CpC	5.22 ± 0.40	3.78 ± 0.40	0.0330971	4.10 ± 0.41	0.106727	4.13 ± 0.30	0.146059
F1 LIVER
	Control	Acceptable Daily Intake Level (ADI)		No Effect Level (NOEL)		HIGH
CpN Site	Methylation (%) ± SEM	Methylation (%) ± SEM	p-value	Methylation (%) ± SEM	p-value	Methylation (%) ± SEM	p-value
+121 CpT	6.52 ± 0.15	6.63 ± 0.13	0.945	7.71 ± 0.14	0.001	6.60 ± 0.14	0.976
+124 CpC	4.07 ± 0.08	4.28 ± 0.08	0.621	4.81 ± 0.08	0.006	4.77 ± 0.08	0.007
+128 CpG	3.42 ± 0.07	3.49 ± 0.06	0.962	4.01 ± 0.04	0.016	3.95 ± 0.04	0.03
+130 CpG	2.77 ± 0.10	2.80 ± 0.11	0.998	3.49 ± 0.10	0.005	3.26 ± 0.07	0.057
+134 CpG	2.63 ± 0.10	2.99 ± 0.10	0.27	3.38 ± 0.10	0.008	3.27 ± 0.14	0.023
+144 CpG	2.20 ± 0.07	2.49 ± 0.10	0.407	2.91 ± 0.12	0.01	2.73 ± 0.12	0.059
+156 CpG	6.87 ± 0.22	7.43 ± 0.19	1	8.83 ± 0.17	0.033	9.13 ± 0.18	0.004
+161 CpG	3.59 ± 0.10	3.84 ± 0.14	0.789	4.90 ± 0.14	0.002	4.53 ± 0.17	0.024
+168 CpG	4.45 ± 0.17	4.53 ± 0.17	0.947	4.91 ± 0.15	0.063	5.33 ± 0.15	0
+170 CpA	2.21 ± 0.08	2.79 ± 0.07	0.023	2.98 ± 0.12	0.003	2.87 ± 0.12	0.01
+173 CpG	3.66 ± 0.11	4.06 ± 0.11	0.436	4.82 ± 0.11	0.003	4.77 ± 0.11	0.005
+175 CpA	2.65 ± 0.06	2.87 ± 0.09	0.576	3.52 ± 0.15	0.001	3.13 ± 0.16	0.08
+177 CpC	3.24 ± 0.12	3.52 ± 0.10	0.434	4.41 ± 0.07	0	4.25 ± 0.10	0
RASSF1
F0 LIVER
	Control	Acceptable Daily Intake Level (ADI)		No Effect Level (NOEL)		HIGH
CpN Site	Methylation (%) ± SEM	Methylation (%) ± SEM	p-value	Methylation (%) ± SEM	p-value	Methylation (%) ± SEM	p-value
-137 CpG	4.44 ± 0.66	4.59 ± 0.53	0.997	4.46 ± 0.35	1	4.38 ± 0.70	1
-134 CpG	8.10 ± 0.51	8.34 ± 0.35	0.959	6.97 ± 0.38	0.143	5.97 ± 0.24	0.004
-132 CpG	4.09 ± 0.39	4.43 ± 0.27	0.881	3.29 ± 0.23	0.315	2.42 ± 0.50	0.013
-116 CpG	15.85 ± 0.65	16.30 ± 0.46	0.952	10.98 ± 0.97	0	12.10 ± 0.61	0.004
-113 CpG	6.97 ± 0.38	7.19 ± 0.59	0.985	5.42 ± 0.82	0.116	5.00 ± 0.10	0.037
-97 CpG	12.41 ± 0.79	13.36 ± 1.11	0.896	9.00 ± 0.34	0.105	10.85 ± 1.84	0.64
-91 CpG	5.22 ± 0.44	5.05 ± 0.38	0.989	3.77 ± 0.44	0.081	4.62 ± 0.51	0.662
-88 CpG	4.14 ± 0.23	4.73 ± 0.61	0.663	3.76 ± 0.35	0.851	3.44 ± 0.52	0.501
-85 CpG	7.51 ± 0.50	9.48 ± 0.52	0.008	6.73 ± 0.13	0.357	6.28 ± 0.22	0.082
-80 CpG	4.55 ± 0.56	4.04 ± 0.60	0.812	3.33 ± 0.29	0.193	3.77 ± 0.39	0.521
-72 CpG	10.45 ± 1.11	9.12 ± 0.51	0.576	7.94 ± 0.39	0.101	7.32 ± 0.78	0.035
-67 CpG	11.52 ± 0.87	11.98 ± 0.56	0.935	8.99 ± 0.56	0.03	8.57 ± 0.29	0.011
-65 CpG	4.21 ± 0.39	3.20 ± 0.36	0.095	2.70 ± 0.18	0.006	2.63 ± 0.22	0.004
-59 CpG	12.12 ± 0.69	11.69 ± 0.55	0.935	8.86 ± 0.69	0.004	7.75 ± 0.44	0
-55 CpG	9.30 ± 0.52	10.31 ± 1.31	0.634	7.31 ± 0.60	0.121	7.07 ± 0.30	0.075
F0 ENDOMETRIUM
	Control	Acceptable Daily Intake Level (ADI)		No Effect Level (NOEL)		HIGH
CpN Site	Methylation (%) ± SEM	Methylation (%) ± SEM	p-value	Methylation (%) ± SEM	p-value	Methylation (%) ± SEM	p-value
-137 CpG	3.0 ± 0.86	3.35 ± 0.57	0.978	3.22 ± 0.48	0.996	3.53 ± 0.46	0.904
-134 CpG	4.87 ± 0.92	4.70 ± 0.98	0.999	4.96 ± 0.85	1	4.97 ± 0.89	1
-132 CpG	2.59 ± 0.23	3.60 ± 0.88	0.352	2.35 ± 0.46	0.968	2.59 ± 0.22	1
-116 CpG	9.68 ± 2.31	8.62 ± 0.94	0.901	6.36 ± 0.28	0.197	6.86 ± 0.29	0.306
-113 CpG	5.23 ± 1.18	4.85 ± 1.17	0.983	3.23 ± 0.39	0.284	4.69 ± 0.69	0.947
-97 CpG	6.14 ± 0.64	6.47 ± 0.82	0.976	5.01 ± 0.59	0.517	5.82 ± 0.72	0.973
-91 CpG	3.19 ± 0.59	3.11 ± 0.20	0.997	2.99 ± 0.30	0.956	2.57 ± 0.13	0.492
-88 CpG	3.04 ± 0.49	2.68 ± 0.28	0.913	3.71 ± 0.42	0.623	2.84 ± 0.57	0.98
-85 CpG	6.79 ± 1.90	3.94 ± 0.75	0.272	4.62 ± 0.91	0.43	4.47 ± 0.45	0.379
-80 CpG	3.74 ± 0.89	2.65 ± 0.36	0.566	1.86 ± 0.48	0.147	2.61 ± 0.72	0.501
-72 CpG	5.72 ± 0.72	5.12 ± 1.06	0.93	4.02 ± 0.97	0.361	5.29 ± 0.65	0.967
-67 CpG	6.63 ± 0.97	7.46 ± 1.16	0.918	6.96 ± 1.52	0.992	4.79 ± 0.42	0.494
-65 CpG	1.91 ± 0.53	2.13 ± 0.17	0.98	1.77 ± 0.47	0.993	1.96 ± 0.56	1
-59 CpG	8.36 ± 3.32	6.52 ± 1.19	0.846	5.84 ± 0.48	0.658	5.32 ± 0.71	0.527
-55 CpG	5.43 ± 0.94	5.61 ± 0.59	0.999	6.46 ± 1.32	0.841	5.45 ± 1.25	1
F0 CORPUS LUTEUM
	Control	Acceptable Daily Intake Level (ADI)		No Effect Level (NOEL)		HIGH
CpN Site	Methylation (%) ± SEM	Methylation (%) ± SEM	p-value	Methylation (%) ± SEM	p-value	Methylation (%) ± SEM	p-value
-137 CpG	5.56 ± 0.88	5.90 ± 1.12	0.989	2.83 ± 0.94	0.108	5.37 ± 0.75	0.998
-134 CpG	5.50 ± 0.82	7.54 ± 0.62	0.619	6.58 ± 1.21	0.891	8.21 ± 2.15	0.357
-132 CpG	5.41 ± 1.59	4.23 ± 1.51	0.86	2.77 ± 0.28	0.318	3.95 ± 1.01	0.74
-116 CpG	12.59 ± 1.90	15.14 ± 1.54	0.794	12.91 ± 3.63	0.999	12.99 ± 1.03	0.999
-113 CpG	6.99 ± 0.54	5.70 ± 1.07	0.535	4.39 ± 0.80	0.061	6.07 ± 0.75	0.722
-97 CpG	11.51 ± 2.52	9.57 ± 1.14	0.844	9.79 ± 1.95	0.863	10.06 ± 1.16	0.911
-91 CpG	6.21 ± 0.98	4.18 ± 0.63	0.288	4.88 ± 0.83	0.558	7.35 ± 0.79	0.664
-88 CpG	5.16 ± 1.10	4.37 ± 1.24	0.901	4.24 ± 0.73	0.836	3.66 ± 0.66	0.55
-85 CpG	7.42 ± 0.84	10.24 ± 1.35	0.17	4.92 ± 1.24	0.204	5.68 ± 0.59	0.467
-80 CpG	5.26 ± 0.65	7.97 ± 2.29	0.359	4.28 ± 1.18	0.902	5.68 ± 1.15	0.99
-72 CpG	7.77 ± 1.50	7.42 ± 1.93	0.997	8.38 ± 1.53	0.982	10.59 ± 0.86	0.393
-67 CpG	10.46 ± 1.55	13.92 ± 2.43	0.302	6.89 ± 1.09	0.235	9.95 ± 0.85	0.99
-65 CpG	3.45 ± 0.65	4.68 ± 0.28	0.18	2.99 ± 0.20	0.799	2.98 ± 0.28	0.791
-59 CpG	7.54 ± 1.19	11.06 ± 1.67	0.253	6.50 ± 1.63	0.914	9.93 ± 1.30	0.495
-55 CpG	7.85 ± 1.18	8.73 ± 1.85	0.944	7.70 ± 1.45	1	8.16 ± 0.94	0.996
F1 EMBRYO
	Control	Acceptable Daily Intake Level (ADI)		No Effect Level (NOEL)		HIGH
CpN Site	Methylation (%) ± SEM	Methylation (%) ± SEM	p-value	Methylation (%) ± SEM	p-value	Methylation (%) ± SEM	p-value
-137 CpG	3.89 ± 0.65	2.89 ± 0.54	0.496121	3.40 ± 0.52	0.878719	2.63 ± 0.65	0.336603
-134 CpG	6.56 ± 0.85	4.78 ± 1.02	0.309131	4.40 ± 0.43	0.161629	6.25 ± 0.96	0.988547
-132 CpG	3.78 ± 0.40	3.56 ± 0.44	0.98475	3.60 ± 0.60	0.991392	5.00 ± 0.76	0.322503
-116 CpG	10.00 ± 0.55	11.56 ± 1.11	0.609149	8.30 ± 1.33	0.525072	10.63 ± 1.02	0.958164
-113 CpG	5.22 ± 0.60	4.44 ± 0.65	0.793171	5.20 ± 0.90	0.999993	5.00 ± 0.65	0.993543
-97 CpG	6.00 ± 0.88	6.67 ± 0.53	0.905571	5.80 ± 0.80	0.996614	5.63 ± 1.21	0.982021
-91 CpG	3.78 ± 0.46	4.78 ± 0.57	0.70689	4.50 ± 0.78	0.849631	5.25 ± 1.26	0.453764
-88 CpG	3.11 ± 0.42	3.11 ± 0.56	1	3.40 ± 1.07	0.987304	4.00 ± 0.89	0.785067
-85 CpG	5.56 ± 0.56	6.00 ± 0.58	0.952657	4.90 ± 0.99	0.861118	6.00 ± 0.68	0.956427
-80 CpG	3.44 ± 0.75	2.11 ± 0.56	0.451066	3.50 ± 0.69	0.999883	4.13 ± 0.97	0.864557
-72 CpG	5.44 ± 0.60	4.67 ± 0.67	0.789822	6.70 ± 0.73	0.459637	6.88 ± 0.90	0.400974
-67 CpG	6.56 ± 0.65	6.11 ± 0.39	0.903306	6.10 ± 0.55	0.890122	5.50 ± 0.68	0.453266
-65 CpG	3.78 ± 0.60	2.89 ± 0.31	0.335416	2.30 ± 0.30	0.0449821	3.38 ± 0.46	0.854789
-59 CpG	7.22 ± 0.81	6.89 ± 0.68	0.994556	7.20 ± 1.39	0.999999	9.63 ± 1.68	0.387265
-55 CpG	7.44 ± 0.87	4.33 ± 0.76	0.0162077	4.50 ± 0.52	0.019967	7.00 ± 0.85	0.956278
F1 LIVER
	Control	Acceptable Daily Intake Level (ADI)		No Effect Level (NOEL)		HIGH
CpN Site	Methylation (%) ± SEM	Methylation (%) ± SEM	p-value	Methylation (%) ± SEM	p-value	Methylation (%) ± SEM	p-value
-137 CpG	2.26 ± 0.67	3.34 ± 1.03	0.851	2.42 ± 0.26	0.999	3.97 ± 1.77	0.583
-134 CpG	2.69 ± 0.83	4.65 ± 1.18	0.397	4.78 ± 0.64	0.319	4.72 ± 1.14	0.34
-132 CpG	0.99 ± 0.41	1.74 ± 0.73	0.681	2.15 ± 0.55	0.333	1.01 ± 0.47	1
-116 CpG	6.84 ± 2.09	7.19 ± 2.43	0.998	8.06 ± 0.98	0.903	6.02 ± 0.69	0.966
-113 CpG	3.57 ± 1.14	7.42 ± 1.89	0.068	4.63 ± 0.54	0.825	3.65 ± 0.56	1
-97 CpG	7.96 ± 2.25	8.70 ± 1.95	0.969	5.40 ± 0.59	0.449	6.02 ± 0.59	0.648
-91 CpG	3.73 ± 0.63	2.45 ± 1.06	0.471	1.99 ± 0.66	0.215	3.85 ± 0.38	0.999
-88 CpG	3.63 ± 1.24	3.34 ± 0.96	0.995	3.58 ± 1.26	1	2.01 ± 0.65	0.566
-85 CpG	3.20 ± 0.21	5.14 ± 1.01	0.188	4.95 ± 0.79	0.224	2.65 ± 0.56	0.897
-80 CpG	2.63 ± 0.41	4.64 ± 0.94	0.155	4.44 ± 0.69	0.188	2.85 ± 0.63	0.992
-72 CpG	4.69 ± 1.06	5.32 ± 1.80	0.973	6.56 ± 1.21	0.607	5.23 ± 1.00	0.981
-67 CpG	5.01 ± 1.26	6.81 ± 0.99	0.632	7.55 ± 1.71	0.347	4.39 ± 0.52	0.968
-65 CpG	1.77 ± 0.52	2.10 ± 0.35	0.815	2.05 ± 0.19	0.867	1.87 ± 0.14	0.993
-59 CpG	5.64 ± 1.06	6.60 ± 1.15	0.846	6.12 ± 0.68	0.972	5.50 ± 1.07	0.999
-55 CpG	4.60 ± 0.95	4.34 ± 0.91	0.997	2.84 ± 0.74	0.558	5.70 ± 1.57	0.825

## Sheet: Table S6 Correlations
CDKN2D
	F0 LIVER		F0 ENDOMETRIUM		F0 CORPUS LUTEUM
CpN Site	Pearson's R	p-value	Pearson's R	p-value	Pearson's R	p-value
-270 CpG	0.109954	0.64446	0.355966	0.123466	0.406572	0.0752501
-267 CpC	-0.155961	0.511434	0.0169695	0.943391	0.331228	0.153707
-256 CpG	0.0896252	0.707091	0.354173	0.125502	0.390534	0.0886738
-252 CpG	-0.0802466	0.736638	0.0504768	0.832624	0.131086	0.58172
-249 CpG	-0.0170068	0.943267	0.207827	0.379271	0.253915	0.280028
-246 CpA	-0.31493	0.176235	0.0286673	0.904505	0.300135	0.198546
-242 CpC	-0.0870646	0.71512	0.0228916	0.923684	0.488	0.0290473
-229 CpG	0.0993009	0.677026	0.0950878	0.690063	0.196951	0.405254
-216 CpG	-0.115576	0.627517	0.0551136	0.817486	0.39594	0.0839656
-200 CpG	-0.080454	0.73598	0.268515	0.252337	0.561	0.0101255
-190 CpG	-0.216811	0.358533	0.228185	0.333238	0.6	0.0051816
-183 CpA	0.0984669	0.6796	0.286145	0.221309	0.279763	0.232237
PSAT1
	F0 LIVER		F0 ENDOMETRIUM		F0 CORPUS LUTEUM
CpN Site	Pearson's R	p-value	Pearson's R	p-value	Pearson's R	p-value
+121 CpT	-0.0174073	0.943612	-0.0859642	0.726399	-0.305131	0.190811
+124 CpC	-0.193555	0.427217	-0.349304	0.142688	-0.218074	0.355671
+128 CpG	-0.0721381	0.769157	-0.23365	0.335683	-0.184634	0.435817
+130 CpG	-0.20046	0.410584	-0.186413	0.44479	-0.129875	0.585245
+134 CpG	-0.217953	0.370048	-0.249664	0.302626	-0.201927	0.393247
+144 CpG	-0.137783	0.573772	-0.0853832	0.728181	-0.242025	0.30392
+156 CpG	-0.182124	0.455521	-0.355719	0.135001	-0.134145	0.572861
+161 CpG	-0.0553357	0.82198	-0.44558	0.0558835	-0.268529	0.252311
+168 CpG	-0.203801	0.402664	-0.260302	0.281797	-0.170937	0.471179
+170 CpA	-0.047467	0.846986	-0.467	0.0438958	-0.280956	0.230168
+173 CpG	-0.189278	0.437698	-0.157667	0.519155	-0.216767	0.358634
+175 CpA	-0.108753	0.657637	-0.202651	0.40538	-0.282463	0.227571
+177 CpC	-0.285005	0.236929	-0.331163	0.166065	-0.180839	0.445472
RASSF1
	F0 LIVER		F0 ENDOMETRIUM		F0 CORPUS LUTEUM
CpN Site	Pearson's R	p-value	Pearson's R	p-value	Pearson's R	p-value
-137 CpG	-0.20075	0.409893	0.0772837	0.753162	-0.242866	0.302191
-134 CpG	-0.53	0.0197203	0.212998	0.381294	0.143891	0.545028
-132 CpG	-0.493	0.0321385	0.231541	0.340188	-0.21541	0.361722
-116 CpG	-0.424246	0.0702457	0.343308	0.150144	0.144936	0.542081
-113 CpG	-0.369756	0.119202	0.110931	0.651191	-0.275928	0.238969
-97 CpG	-0.123782	0.613648	0.234664	0.333529	0.00148456	0.995044
-91 CpG	-0.191397	0.432488	0.185641	0.446713	-0.0498219	0.834766
-88 CpG	-0.137557	0.574407	0.04142	0.8663	-0.154753	0.514753
-85 CpG	-0.378163	0.110396	0.376658	0.111938	-0.0312277	0.896018
-80 CpG	-0.256342	0.289443	0.36594	0.12336	0.128427	0.58947
-72 CpG	-0.664	0.00193818	0.236498	0.329655	-0.0448283	0.851141
-67 CpG	-0.4101	0.0811787	0.185422	0.44726	0.207504	0.380029
-65 CpG	-0.519	0.0228144	0.38215	0.106388	0.362738	0.115985
-59 CpG	-0.546	0.0155642	0.364677	0.124758	0.279343	0.232968
-55 CpG	-0.32175	0.179171	-0.0690475	0.778807	-0.293636	0.208917
